# Supplementary material for: Analysis of gut microbiota in Restless Legs Syndrome: searching for a metagenomic signature
Source: Sleep. 2025 Dec 11;49(4):zsaf383. doi: 10.1093/sleep/zsaf383 (PMC13089567; doi:10.1093/sleep/zsaf383)
Supplement: Supplementary_File_Datasets_zsaf383 [file supplementary_file_datasets_zsaf383.xlsx]

## Sheet: Legends
Data set S1. Differential analysis between RLS, INS and CTR using Alpha-diversity metrics (Shannon, Simpson, Chao, Observed) and taxa abundance at Phylum, Familyand Genuslevel with DESeqR package. ANOVA statistical analysis and age, sex, BMI, sequence batch, and presence of mood disorders correction. Significant results (q-value<.05) are highlighted in bold and colored in green, while variation t…
Data set S2. Association analysis between Alpha-diversity metrics (Shannon, Simpson, Chao, Observed) and taxa abundance at Genuslevel with clinical parameters (early/late onset, long/short duration, sensory-motor/motor phenotype, IRLSS score, ISI score, PSQI score, Dopamine-agonist treatment, α2δ-ligands treatment) in RLS. ANOVA and linear regression analysis with age, sex, BMI, sequence batch, a…
Data set S3. Taxa abundance differential analysis between RLS, INS and CTR at Phylum, Family and Genus level with Aldex R package includingage, sex, BMI, sequence batch, and presence of mood disorders as covariates. Significant results (q-value<.05) are highlighted in bold and colored in green, while variation trends (nominal p-value <.05) are highlighted in bold and colored in blue. Reference gr…
Data set S4. Association analysis between taxa abundance at Genuslevel with the presence of mood disorders and BDI-II score in RLS and INS. ANOVA and linear regressionanalysis with age, sex, BMI, sequence batchas covariates. Significant results (q-value<.05) are highlighted in bold and colored in green, while variation trends (nominal p-value <.05 ) are highlighted in bold and colored in blue. Re…

## Sheet: S1_Alpha Diversity
Sample size n= 101
	RLS vs CTR		RLS vs INS		INS vs CTR
	slope	pValue	slope	pValue	slope	pValue
Shannon	0.221	0.048	0.007	0.949	0.086	0.522
Simpson	0.006	0.115	0.003	0.64	0.001	0.939
Chao	35.848	0.083	15.832	0.431	2.692	0.909
Observed	32.644	0.131	10.16	0.514	5.042	0.833

## Sheet: S1_Beta Diversity
Sample size n= 94
	RLS vs CTR									CTR vs INS									RLS vs INS
PCoA wUnifrac	Permutation test for adonis under reduced model									Permutation test for adonis under reduced model									Permutation test for adonis under reduced model
	Terms added sequentially (first to last)									Terms added sequentially (first to last)									Terms added sequentially (first to last)
	Permutation: free									Permutation: free									Permutation: free
	Number of permutations: 999									Number of permutations: 999									Number of permutations: 999
	adonis2(formula = subset_dist ~ subset_grouping + Age + Sex + BMI + Mood_disorders + Batch, data = subset_data)									adonis2(formula = subset_dist ~ subset_grouping + Age + Sex + BMI + Mood_disorders + Batch, data = subset_data)									adonis2(formula = subset_dist ~ subset_grouping + Age + Sex + BMI + Mood_disorders + Batch, data = subset_data)
		Df	SumOfSqs	R2	F	Pr(>F)					Df	SumOfSqs	R2	F	Pr(>F)					Df	SumOfSqs	R2	F	Pr(>F)
	subset_grouping	1	0.01928	0.01045	0.6964	0.708				subset_grouping	1	0.02037	0.01158	0.7143	0.715				subset_grouping	1	0.01542	0.00866	0.5757	0.889
	Age	1	0.04094	0.02219	1.4791	0.128				Age	1	0.04125	0.02344	1.4465	0.163				Age	1	0.02694	0.01513	1.0062	0.424
	Sex	1	0.05676	0.03076	2.0507	0.036	*			Sex	1	0.0671	0.03813	2.3526	0.017	*			Sex	1	0.03359	0.01886	1.2543	0.246
	BMI	1	0.02916	0.0158	1.0535	0.348				BMI	1	0.03056	0.01736	1.0714	0.363				BMI	1	0.04599	0.02583	1.7176	0.062	.
	Mood_disorders	1	0.03693	0.02002	1.3344	0.177				Mood_disorders	1	0.01883	0.0107	0.6601	0.787				Mood_disorders	1	0.0297	0.01668	1.1092	0.316
	Batch	1	0.1121	0.06075	4.0499	0.002	**			Batch	1	0.09851	0.05598	3.4542	0.006	**			Batch	1	0.049	0.02752	1.8298	0.043	*
	Residual	56	1.54998	0.84003						Residual	52	1.48305	0.8428						Residual	59	1.57988	0.88731
	Total	62	1.84514	1						Total	58	1.75967	1						Total	65	1.78051	1
	---									---									---
	Signif. codes: 0 ‘***’ 0.001 ‘**’ 0.01 ‘*’ 0.05 ‘.’ 0.1 ‘ ’ 1									Signif. codes: 0 ‘***’ 0.001 ‘**’ 0.01 ‘*’ 0.05 ‘.’ 0.1 ‘ ’ 1									Signif. codes: 0 ‘***’ 0.001 ‘**’ 0.01 ‘*’ 0.05 ‘.’ 0.1 ‘ ’ 1
	RLS vs CTR									CTR vs INS									RLS vs INS
PCoA Unifrac	Permutation test for adonis under reduced model									Permutation test for adonis under reduced model									Permutation test for adonis under reduced model
	Terms added sequentially (first to last)									Terms added sequentially (first to last)									Terms added sequentially (first to last)
	Permutation: free									Permutation: free									Permutation: free
	Number of permutations: 999									Number of permutations: 999									Number of permutations: 999
	adonis2(formula = subset_dist ~ subset_grouping + Age + Sex + BMI + Mood_disorders + Batch, data = subset_data)									adonis2(formula = subset_dist ~ subset_grouping + Age + Sex + BMI + Mood_disorders + Batch, data = subset_data)									adonis2(formula = subset_dist ~ subset_grouping + Age + Sex + BMI + Mood_disorders + Batch, data = subset_data)
		Df	SumOfSqs	R2	F	Pr(>F)					Df	SumOfSqs	R2	F	Pr(>F)					Df	SumOfSqs	R2	F	Pr(>F)
	subset_grouping	1	0.0975	0.01696	1.0982	0.304				subset_grouping	1	0.074	0.01405	0.8397	0.609				subset_grouping	1	0.0588	0.01034	0.6853	0.832
	Age	1	0.1364	0.02374	1.5367	0.1	.			Age	1	0.1198	0.02274	1.3591	0.145				Age	1	0.0805	0.01414	0.9377	0.482
	Sex	1	0.1037	0.01804	1.1678	0.231				Sex	1	0.1044	0.01983	1.1846	0.226				Sex	1	0.135	0.02373	1.5732	0.072	.
	BMI	1	0.0766	0.01332	0.8624	0.562				BMI	1	0.111	0.02107	1.2589	0.186				BMI	1	0.0988	0.01738	1.1521	0.274
	Mood_disorders	1	0.087	0.01514	0.9802	0.403				Mood_disorders	1	0.0926	0.01758	1.0503	0.367				Mood_disorders	1	0.0852	0.01498	0.9931	0.411
	Batch	1	0.2742	0.04772	3.0894	0.001	***			Batch	1	0.1817	0.0345	2.0613	0.029	*			Batch	1	0.168	0.02953	1.9578	0.026	*
	Residual	56	4.9707	0.86507						Residual	52	4.5836	0.87023						Residual	59	5.0623	0.88991
	Total	62	5.746	1						Total	58	5.2671	1						Total	65	5.6886	1
	---									---									---
	Signif. codes: 0 ‘***’ 0.001 ‘**’ 0.01 ‘*’ 0.05 ‘.’ 0.1 ‘ ’ 1									Signif. codes: 0 ‘***’ 0.001 ‘**’ 0.01 ‘*’ 0.05 ‘.’ 0.1 ‘ ’ 1									Signif. codes: 0 ‘***’ 0.001 ‘**’ 0.01 ‘*’ 0.05 ‘.’ 0.1 ‘ ’ 1
	RLS vs CTR									CTR vs INS									RLS vs INS
PCoA Bray-Curtis	Permutation test for adonis under reduced model									Permutation test for adonis under reduced model									Permutation test for adonis under reduced model
	Terms added sequentially (first to last)									Terms added sequentially (first to last)									Terms added sequentially (first to last)
	Permutation: free									Permutation: free									Permutation: free
	Number of permutations: 999									Number of permutations: 999									Number of permutations: 999
	adonis2(formula = subset_dist ~ subset_grouping + Age + Sex + BMI + Mood_disorders + Batch, data = subset_data)									adonis2(formula = subset_dist ~ subset_grouping + Age + Sex + BMI + Mood_disorders + Batch, data = subset_data)									adonis2(formula = subset_dist ~ subset_grouping + Age + Sex + BMI + Mood_disorders + Batch, data = subset_data)
		Df	SumOfSqs	R2	F	Pr(>F)					Df	SumOfSqs	R2	F	Pr(>F)					Df	SumOfSqs	R2	F	Pr(>F)
	subset_grouping	1	0.1673	0.01724	1.1416	0.208				subset_grouping	1	0.1247	0.01373	0.8247	0.75				subset_grouping	1	0.1515	0.01567	1.0586	0.314
	Age	1	0.2365	0.02437	1.6134	0.021	*			Age	1	0.2032	0.02236	1.3437	0.098	.			Age	1	0.1657	0.01714	1.1579	0.204
	Sex	1	0.25	0.02577	1.7058	0.017	*			Sex	1	0.2324	0.02558	1.5372	0.043	*			Sex	1	0.2238	0.02315	1.5642	0.033	*
	BMI	1	0.1632	0.01682	1.1138	0.253				BMI	1	0.1833	0.02017	1.2121	0.169				BMI	1	0.2124	0.02197	1.4845	0.051	.
	Mood_disorders	1	0.2142	0.02208	1.4615	0.031	*			Mood_disorders	1	0.1302	0.01433	0.8611	0.656				Mood_disorders	1	0.1515	0.01567	1.0587	0.307
	Batch	1	0.4637	0.04779	3.1635	0.001	***			Batch	1	0.3486	0.03837	2.3053	0.005	**			Batch	1	0.3219	0.03329	2.2495	0.006	**
	Residual	56	8.2079	0.84593						Residual	52	7.8624	0.86545						Residual	59	8.4416	0.87312
	Total	62	9.7028	1						Total	58	9.0848	1						Total	65	9.6683	1
	---									---									---
	Signif. codes: 0 ‘***’ 0.001 ‘**’ 0.01 ‘*’ 0.05 ‘.’ 0.1 ‘ ’ 1									Signif. codes: 0 ‘***’ 0.001 ‘**’ 0.01 ‘*’ 0.05 ‘.’ 0.1 ‘ ’ 1									Signif. codes: 0 ‘***’ 0.001 ‘**’ 0.01 ‘*’ 0.05 ‘.’ 0.1 ‘ ’ 1

## Sheet: S1_Dysbiosis
Sample size n= 94
	RLS vs CTR		INS vs CTR		RLS vs INS
	Ave	pValue	Ave	pValue	Ave	pValue
F/B ratio	0.474 (2.539 - 2.065)	0.327553	-0.28 (1.785 - 2.065)	0.178209	0.754 (2.539 - 1.785)	0.113603

## Sheet: S1_Phylum
Sample size n= 94
							RLS vs CTR				INS vs CTR				RLS vs INS
Kingdom	Phylum	Class	Order	Family	Genus		Log2_FC_RLS_vs_CTR	Wald_pval_RLS_vs_CTR	Wald_AdjPval_RLS_vs_CTR		Log2_FC_IN_vs_CTR	Wald_pval_IN_vs_CTR	Wald_AdjPval_IN_vs_CTR		Log2_FC_RLS_vs_IN	Wald_pval_RLS_vs_IN	Wald_AdjPval_RLS_vs_IN
Bacteria	Verrucomicrobiota	NA	NA	NA	NA		1.48116	0.094499	0.618303		0.943586	0.281282	0.897948		0.53757	0.520531	0.959243
Bacteria	Bacteroidota	NA	NA	NA	NA		-0.490485	0.176658	0.618303		0.181098	0.615179	0.897948		-0.671583	0.051125	0.357875
Bacteria	Proteobacteria	NA	NA	NA	NA		2.2426	0.578831	0.974545		1.70135	0.671184	0.897948		0.541248	0.887497	0.959243
Bacteria	Actinobacteriota	NA	NA	NA	NA		0.118486	0.755061	0.974545		-0.359573	0.339975	0.897948		0.478059	0.184373	0.645307
Bacteria	Cyanobacteria	NA	NA	NA	NA		1.25076	0.757687	0.974545		1.05435	0.793334	0.897948		0.196406	0.959243	0.959243
Bacteria	Firmicutes	NA	NA	NA	NA		0.060474	0.835324	0.974545		0.141976	0.622868	0.897948		-0.0815018	0.767707	0.959243
Archaea	Euryarchaeota	NA	NA	NA	NA		0.0342923	0.993249	0.993249		-0.515786	0.897948	0.897948		0.550078	0.886278	0.959243

## Sheet: S1_Family
Sample size n= 94
							RLS vs CTR				INS vs CTR				RLS vs INS
Kingdom	Phylum	Class	Order	Family	Genus		Log2_FC_RLS_vs_CTR	Wald_pval_RLS_vs_CTR	Wald_AdjPval_RLS_vs_CTR		Log2_FC_IN_vs_CTR	Wald_pval_IN_vs_CTR	Wald_AdjPval_IN_vs_CTR		Log2_FC_RLS_vs_IN	Wald_pval_RLS_vs_IN	Wald_AdjPval_RLS_vs_IN
Bacteria	Bacteroidota	Bacteroidia	Bacteroidales	Bacteroidaceae	NA		-0.988502	0.00956761	0.21251		-0.0470232	0.901152	0.997815		-0.941479	0.00927272	0.143727
Bacteria	Actinobacteriota	Coriobacteriia	Coriobacteriales	Eggerthellaceae	NA		-1.26151	0.0137103	0.21251		0.424242	0.402207	0.997815		-1.68576	0.000499808	0.015494
Bacteria	Firmicutes	Clostridia	Lachnospirales	Lachnospiraceae	NA		-0.513899	0.0313602	0.324056		-0.243924	0.303222	0.997815		-0.269975	0.233179	0.989415
Bacteria	Bacteroidota	Bacteroidia	Bacteroidales	Marinifilaceae	NA		-0.808516	0.0841725	0.652337		0.171706	0.711423	0.997815		-0.980222	0.0272102	0.281172
Bacteria	Firmicutes	Clostridia	Oscillospirales	Oscillospiraceae	NA		0.311389	0.197168	0.99101		0.445938	0.062638	0.997815		-0.134549	0.556692	0.989415
Bacteria	Firmicutes	Clostridia	Oscillospirales	Hydrogenoanaerobacterium	NA		1.59991	0.201347	0.99101		1.61555	0.191956	0.997815		-0.0156389	0.989415	0.989415
Bacteria	Firmicutes	Clostridia	Clostridiales	Clostridiaceae	NA		-0.704401	0.301711	0.99101		-0.75337	0.26565	0.997815		0.0489684	0.939665	0.989415
Bacteria	Firmicutes	Clostridia	Oscillospirales	[Eubacterium] coprostanoligenes group	NA		0.418359	0.410515	0.99101		0.219523	0.663414	0.997815		0.198836	0.680036	0.989415
Bacteria	Actinobacteriota	Coriobacteriia	Coriobacteriales	Atopobiaceae	NA		-2.48986	0.462359	0.99101		-4.06377	0.227681	0.997815		1.57391	0.625905	0.989415
Bacteria	Firmicutes	Clostridia	Monoglobales	Monoglobaceae	NA		-0.420826	0.470315	0.99101		0.244961	0.671589	0.997815		-0.665786	0.228078	0.989415
Bacteria	Bacteroidota	Bacteroidia	Bacteroidales	Rikenellaceae	NA		-0.271599	0.487639	0.99101		0.362744	0.350156	0.997815		-0.634343	0.0873858	0.67724
Bacteria	Firmicutes	Clostridia	Christensenellales	Christensenellaceae	NA		1.95186	0.505038	0.99101		1.34608	0.642873	0.997815		0.605779	0.827153	0.989415
Bacteria	Firmicutes	Clostridia	Peptostreptococcales-Tissierellales	Anaerovoracaceae	NA		0.270565	0.505189	0.99101		0.372649	0.35203	0.997815		-0.102084	0.789516	0.989415
Bacteria	Firmicutes	Clostridia	Oscillospirales	Ruminococcaceae	NA		-0.183014	0.516605	0.99101		-0.479689	0.0866923	0.997815		0.296675	0.267638	0.989415
Bacteria	Bacteroidota	Bacteroidia	Bacteroidales	Tannerellaceae	NA		-0.297456	0.538833	0.99101		-0.545506	0.256022	0.997815		0.248051	0.588951	0.989415
Bacteria	Actinobacteriota	Actinobacteria	Bifidobacteriales	Bifidobacteriaceae	NA		0.281723	0.670024	0.99101		0.250377	0.702724	0.997815		0.031346	0.96013	0.989415
Bacteria	Firmicutes	Clostridia	Oscillospirales	Butyricicoccaceae	NA		0.218996	0.673687	0.99101		0.258077	0.616973	0.997815		-0.0390811	0.936833	0.989415
Bacteria	Actinobacteriota	Coriobacteriia	Coriobacteriales	Coriobacteriales Incertae Sedis	NA		1.57075	0.685364	0.99101		-0.108421	0.977522	0.997815		1.67917	0.647656	0.989415
Bacteria	Firmicutes	Clostridia	Oscillospirales	UCG-010	NA		0.741649	0.739897	0.99101		0.523902	0.812716	0.997815		0.217748	0.917916	0.989415
Bacteria	Bacteroidota	Bacteroidia	Flavobacteriales	Flavobacteriaceae	NA		1.23348	0.742495	0.99101		0.582364	0.875832	0.997815		0.651117	0.854805	0.989415
Bacteria	Verrucomicrobiota	Verrucomicrobiae	Verrucomicrobiales	Akkermansiaceae	NA		1.077	0.789501	0.99101		0.324889	0.935257	0.997815		0.752116	0.844024	0.989415
Bacteria	Firmicutes	Bacilli	Erysipelotrichales	Erysipelatoclostridiaceae	NA		1.04262	0.79728	0.99101		-0.0110356	0.997815	0.997815		1.05365	0.784347	0.989415
Bacteria	Bacteroidota	Bacteroidia	Bacteroidales	Muribaculaceae	NA		-0.983078	0.808616	0.99101		-0.0228144	0.995475	0.997815		-0.960263	0.803081	0.989415
Bacteria	Bacteroidota	Bacteroidia	Bacteroidales	Barnesiellaceae	NA		-0.695154	0.817965	0.99101		-0.565153	0.850315	0.997815		-0.130001	0.963773	0.989415
Bacteria	Actinobacteriota	Coriobacteriia	Coriobacteriales	Coriobacteriaceae	NA		0.345671	0.894755	0.99101		-1.05904	0.682754	0.997815		1.40471	0.570513	0.989415
Bacteria	Verrucomicrobiota	Lentisphaeria	Victivallales	Victivallaceae	NA		0.340367	0.901074	0.99101		0.401498	0.882233	0.997815		-0.0611308	0.981171	0.989415
Bacteria	Firmicutes	Clostridia	Peptostreptococcales-Tissierellales	Peptostreptococcaceae	NA		0.0549823	0.915011	0.99101		0.390432	0.445009	0.997815		-0.33545	0.492344	0.989415
Bacteria	Firmicutes	Clostridia	Lachnospirales	Defluviitaleaceae	NA		0.143489	0.920938	0.99101		-0.79264	0.578007	0.997815		0.93613	0.491103	0.989415
Bacteria	Bacteroidota	Bacteroidia	Bacteroidales	Prevotellaceae	NA		-0.266321	0.947253	0.99101		-0.577158	0.885137	0.997815		0.310837	0.935137	0.989415
Archaea	Euryarchaeota	Methanobacteria	Methanobacteriales	Methanobacteriaceae	NA		0.198866	0.96086	0.99101		-0.472004	0.906543	0.997815		0.67087	0.861515	0.989415
Bacteria	Verrucomicrobiota	Lentisphaeria	Victivallales	vadinBE97	NA		-0.0278726	0.99101	0.99101		0.943463	0.699244	0.997815		-0.971336	0.677783	0.989415

## Sheet: S1_Genus
Sample size n= 94
							RLS vs CTR				INS vs CTR				RLS vs INS
Kingdom	Phylum	Class	Order	Family	Genus		Log2_FC_RLS_vs_CTR	Wald_pval_RLS_vs_CTR	Wald_AdjPval_RLS_vs_CTR		Log2_FC_IN_vs_CTR	Wald_pval_IN_vs_CTR	Wald_AdjPval_IN_vs_CTR		Log2_FC_RLS_vs_IN	Wald_pval_RLS_vs_IN	Wald_AdjPval_RLS_vs_IN
Bacteria	Firmicutes	Clostridia	Lachnospirales	Lachnospiraceae	Lachnoclostridium		-1.63008	6.24005e-05	0.00517924		0.564585	0.162113	0.994968		-2.19467	1.31769e-08	1.09368e-06
Bacteria	Firmicutes	Clostridia	Oscillospirales	Oscillospiraceae	Flavonifractor		-2.34841	0.000650752	0.0270062		0.94955	0.162651	0.994968		-3.29796	4.16069e-07	1.72669e-05
Bacteria	Bacteroidota	Bacteroidia	Bacteroidales	Bacteroidaceae	Bacteroides		-1.27573	0.00193865	0.0536361		0.636084	0.119397	0.994968		-1.91181	9.72437e-07	2.69041e-05
Bacteria	Firmicutes	Clostridia	Lachnospirales	Lachnospiraceae	Eisenbergiella		-2.31491	0.00441164	0.0915415		0.774344	0.327765	0.994968		-3.08926	4.89318e-05	0.00101533
Bacteria	Firmicutes	Clostridia	Lachnospirales	Lachnospiraceae	Blautia		-0.835967	0.016234	0.269484		0.467983	0.175095	0.994968		-1.30395	7.71784e-05	0.00128116
Bacteria	Firmicutes	Clostridia	Lachnospirales	Lachnospiraceae	Dorea		-0.835523	0.0445325	0.616033		0.390879	0.343478	0.994968		-1.2264	0.00187551	0.0222382
Bacteria	Bacteroidota	Bacteroidia	Bacteroidales	Marinifilaceae	Odoribacter		-0.823308	0.0880828	0.985354		-0.0717782	0.88079	0.994968		-0.75153	0.100773	0.597438
Bacteria	Firmicutes	Clostridia	Lachnospirales	Lachnospiraceae	Sellimonas		-2.37316	0.0991574	0.985354		1.27374	0.369717	0.994968		-3.64691	0.00730937	0.0758347
Bacteria	Firmicutes	Clostridia	Oscillospirales	Ruminococcaceae	Subdoligranulum		0.822266	0.111665	0.985354		0.351822	0.492736	0.994968		0.470444	0.337222	0.999541
Bacteria	Actinobacteriota	Coriobacteriia	Coriobacteriales	Atopobiaceae	Olsenella		-4.69984	0.13598	0.985354		-2.58788	0.408297	0.994968		-2.11195	0.481723	0.999541
Bacteria	Firmicutes	Clostridia	Oscillospirales	Oscillospiraceae	Oscillospira		0.711401	0.143578	0.985354		0.571631	0.230093	0.994968		0.13977	0.75892	0.999541
Bacteria	Firmicutes	Clostridia	Oscillospirales	Oscillospiraceae	Oscillibacter		-0.55259	0.200453	0.985354		0.261391	0.540951	0.994968		-0.813981	0.046416	0.385253
Bacteria	Firmicutes	Clostridia	Lachnospirales	Lachnospiraceae	Howardella		3.45771	0.246863	0.985354		0.691571	0.816084	0.994968		2.76614	0.327946	0.999541
Bacteria	Firmicutes	Clostridia	Lachnospirales	Lachnospiraceae	Coprococcus		-0.621385	0.264855	0.985354		-0.329642	0.551105	0.994968		-0.291743	0.581018	0.999541
Bacteria	Bacteroidota	Bacteroidia	Bacteroidales	Rikenellaceae	Alistipes		-0.461899	0.272161	0.985354		0.830856	0.0465011	0.994968		-1.29275	0.00119229	0.0164934
Bacteria	Firmicutes	Clostridia	Lachnospirales	Lachnospiraceae	Lachnospiraceae ND3007 group		0.670019	0.292303	0.985354		-0.126675	0.840947	0.994968		0.796694	0.186668	0.815445
Bacteria	Firmicutes	Clostridia	Lachnospirales	Lachnospiraceae	Agathobacter		-0.543985	0.309013	0.985354		-0.665982	0.209472	0.994968		0.121997	0.809933	0.999541
Bacteria	Firmicutes	Clostridia	Oscillospirales	Ruminococcaceae	UBA1819		-1.60305	0.322458	0.985354		1.46652	0.360889	0.994968		-3.06957	0.0454844	0.385253
Bacteria	Actinobacteriota	Coriobacteriia	Coriobacteriales	Eggerthellaceae	Senegalimassilia		1.29522	0.325414	0.985354		0.907496	0.486708	0.994968		0.387727	0.755881	0.999541
Bacteria	Firmicutes	Clostridia	Lachnospirales	Lachnospiraceae	[Eubacterium] ventriosum group		0.575099	0.34927	0.985354		-0.410004	0.501055	0.994968		0.985102	0.0908041	0.579749
Bacteria	Bacteroidota	Bacteroidia	Bacteroidales	Tannerellaceae	Parabacteroides		-0.376528	0.435638	0.985354		-0.485936	0.310635	0.994968		0.109408	0.811261	0.999541
Bacteria	Firmicutes	Clostridia	Lachnospirales	Lachnospiraceae	Lachnospiraceae UCG-001		1.98037	0.460959	0.985354		1.34944	0.612265	0.994968		0.630931	0.804104	0.999541
Bacteria	Firmicutes	Clostridia	Oscillospirales	Butyricicoccaceae	Butyricicoccus		0.341953	0.46899	0.985354		0.315182	0.501098	0.994968		0.0267705	0.952332	0.999541
Bacteria	Firmicutes	Clostridia	Lachnospirales	Lachnospiraceae	Marvinbryantia		0.506403	0.47018	0.985354		0.454805	0.512756	0.994968		0.0515978	0.938082	0.999541
Bacteria	Firmicutes	Clostridia	Christensenellales	Christensenellaceae	Christensenellaceae R-7 group		2.08926	0.492386	0.985354		1.4576	0.629107	0.994968		0.631658	0.826663	0.999541
Bacteria	Firmicutes	Clostridia	Lachnospirales	Lachnospiraceae	[Ruminococcus] gnavus group		-2.50216	0.499764	0.985354		-0.476764	0.896743	0.994968		-2.0254	0.5647	0.999541
Bacteria	Firmicutes	Clostridia	Lachnospirales	Lachnospiraceae	Roseburia		0.262921	0.509999	0.985354		0.249895	0.527872	0.994968		0.013026	0.972539	0.999541
Bacteria	Firmicutes	Clostridia	Oscillospirales	Ruminococcaceae	Faecalibacterium		-0.218784	0.53295	0.985354		-0.633184	0.0689852	0.994968		0.4144	0.213086	0.858017
Bacteria	Firmicutes	Clostridia	Peptostreptococcales-Tissierellales	Anaerovoracaceae	Family XIII UCG-001		0.485708	0.55819	0.985354		0.447298	0.584775	0.994968		0.0384103	0.960845	0.999541
Bacteria	Firmicutes	Clostridia	Lachnospirales	Lachnospiraceae	[Ruminococcus] torques group		-0.235499	0.567321	0.985354		0.306767	0.452662	0.994968		-0.542266	0.164877	0.792317
Bacteria	Firmicutes	Clostridia	Lachnospirales	Lachnospiraceae	[Ruminococcus] gauvreauii group		1.50186	0.56842	0.985354		-0.0691238	0.978882	0.994968		1.57098	0.529149	0.999541
Bacteria	Firmicutes	Clostridia	Monoglobales	Monoglobaceae	Monoglobus		-0.298188	0.575795	0.985354		0.325148	0.538066	0.994968		-0.623336	0.217089	0.858017
Bacteria	Bacteroidota	Bacteroidia	Bacteroidales	Marinifilaceae	Butyricimonas		-0.604029	0.585671	0.985354		0.525664	0.631456	0.994968		-1.12969	0.281481	0.973457
Bacteria	Firmicutes	Clostridia	Peptostreptococcales-Tissierellales	Anaerovoracaceae	Family XIII AD3011 group		0.27501	0.616681	0.985354		0.545866	0.312616	0.994968		-0.270856	0.600112	0.999541
Bacteria	Firmicutes	Clostridia	Lachnospirales	Lachnospiraceae	Fusicatenibacter		0.237418	0.618841	0.985354		-0.563514	0.233988	0.994968		0.800932	0.0767629	0.566623
Bacteria	Firmicutes	Clostridia	Lachnospirales	Lachnospiraceae	GCA-900066575		0.391576	0.624175	0.985354		0.621839	0.429768	0.994968		-0.230262	0.759675	0.999541
Bacteria	Firmicutes	Clostridia	Oscillospirales	Ruminococcaceae	Negativibacillus		1.22983	0.639952	0.985354		0.326631	0.90026	0.994968		0.903202	0.71704	0.999541
Bacteria	Firmicutes	Clostridia	Lachnospirales	Lachnospiraceae	[Eubacterium] ruminantium group		1.85364	0.645976	0.985354		1.85144	0.643706	0.994968		0.00219978	0.999541	0.999541
Bacteria	Bacteroidota	Bacteroidia	Bacteroidales	Prevotellaceae	Paraprevotella		1.84271	0.648377	0.985354		1.38896	0.72906	0.994968		0.453749	0.905658	0.999541
Bacteria	Firmicutes	Clostridia	Oscillospirales	Ruminococcaceae	Incertae Sedis		0.178692	0.650127	0.985354		0.127336	0.743936	0.994968		0.0513561	0.890362	0.999541
Bacteria	Firmicutes	Clostridia	Lachnospirales	Lachnospiraceae	[Eubacterium] xylanophilum group		0.324566	0.653587	0.985354		0.365375	0.610232	0.994968		-0.0408098	0.952502	0.999541
Bacteria	Firmicutes	Clostridia	Clostridiales	Clostridiaceae	Clostridium sensu stricto 1		-0.300255	0.656483	0.985354		-1.02798	0.124956	0.994968		0.727724	0.256009	0.923857
Bacteria	Firmicutes	Clostridia	Lachnospirales	Lachnospiraceae	Lachnospira		-0.234057	0.656728	0.985354		0.0382733	0.941616	0.994968		-0.27233	0.585707	0.999541
Bacteria	Firmicutes	Clostridia	Oscillospirales	Oscillospiraceae	Colidextribacter		0.14557	0.664264	0.985354		0.69805	0.0356263	0.994968		-0.55248	0.0819215	0.566623
Bacteria	Firmicutes	Clostridia	Lachnospirales	Lachnospiraceae	Anaerostipes		-0.178741	0.686758	0.985354		-0.438912	0.318262	0.994968		0.260172	0.536009	0.999541
Bacteria	Actinobacteriota	Coriobacteriia	Coriobacteriales	Eggerthellaceae	Eggerthella		-1.22434	0.707208	0.985354		-0.265698	0.934402	0.994968		-0.958643	0.756203	0.999541
Bacteria	Actinobacteriota	Coriobacteriia	Coriobacteriales	Eggerthellaceae	Slackia		0.647097	0.720906	0.985354		0.243045	0.892132	0.994968		0.404053	0.813629	0.999541
Bacteria	Firmicutes	Clostridia	Oscillospirales	Oscillospiraceae	Intestinimonas		0.136165	0.724837	0.985354		-0.36473	0.340584	0.994968		0.500894	0.171828	0.792317
Bacteria	Firmicutes	Clostridia	Oscillospirales	Oscillospiraceae	UCG-002		0.194949	0.724905	0.985354		0.510717	0.352771	0.994968		-0.315768	0.547786	0.999541
Bacteria	Firmicutes	Clostridia	Lachnospirales	Defluviitaleaceae	Defluviitaleaceae UCG-011		1.08087	0.734719	0.985354		-0.210439	0.947055	0.994968		1.2913	0.669227	0.999541
Bacteria	Firmicutes	Clostridia	Lachnospirales	Lachnospiraceae	[Eubacterium] hallii group		-0.113568	0.736039	0.985354		-0.4908	0.141917	0.994968		0.377233	0.237659	0.896622
Bacteria	Firmicutes	Clostridia	Lachnospirales	Lachnospiraceae	Lachnospiraceae UCG-010		0.741674	0.736432	0.985354		-0.201215	0.926635	0.994968		0.942889	0.651096	0.999541
Bacteria	Firmicutes	Clostridia	Lachnospirales	Lachnospiraceae	Lachnospiraceae NK4A136 group		0.172243	0.743525	0.985354		0.961862	0.0655241	0.994968		-0.789619	0.113787	0.629622
Bacteria	Firmicutes	Clostridia	Peptostreptococcales-Tissierellales	Anaerovoracaceae	[Eubacterium] brachy group		-0.211145	0.75411	0.985354		-0.234721	0.723708	0.994968		0.0235759	0.97043	0.999541
Bacteria	Firmicutes	Bacilli	Erysipelotrichales	Erysipelatoclostridiaceae	Asteroleplasma		1.13436	0.779881	0.985354		0.0254245	0.994968	0.994968		1.10893	0.773307	0.999541
Bacteria	Bacteroidota	Bacteroidia	Bacteroidales	Prevotellaceae	Prevotella_9		-1.11212	0.78253	0.985354		-0.676863	0.865555	0.994968		-0.435259	0.909379	0.999541
Bacteria	Firmicutes	Clostridia	Oscillospirales	Oscillospiraceae	NK4A214 group		0.698148	0.790905	0.985354		0.614447	0.813892	0.994968		0.0837007	0.973237	0.999541
Bacteria	Verrucomicrobiota	Verrucomicrobiae	Verrucomicrobiales	Akkermansiaceae	Akkermansia		1.04835	0.794973	0.985354		0.332634	0.933719	0.994968		0.715716	0.851495	0.999541
Bacteria	Firmicutes	Clostridia	Oscillospirales	Oscillospiraceae	UCG-005		0.660094	0.797596	0.985354		0.669573	0.793059	0.994968		-0.00947858	0.9969	0.999541
Bacteria	Firmicutes	Clostridia	Lachnospirales	Lachnospiraceae	[Eubacterium] eligens group		0.177692	0.801252	0.985354		0.441632	0.528343	0.994968		-0.26394	0.693401	0.999541
Bacteria	Actinobacteriota	Coriobacteriia	Coriobacteriales	Eggerthellaceae	Enterorhabdus		-0.454795	0.80965	0.985354		-1.93243	0.302609	0.994968		1.47763	0.409684	0.999541
Bacteria	Firmicutes	Clostridia	Lachnospirales	Lachnospiraceae	Lachnospiraceae FCS020 group		0.143363	0.82246	0.985354		0.171363	0.78671	0.994968		-0.0280001	0.963123	0.999541
Bacteria	Firmicutes	Clostridia	Peptostreptococcales-Tissierellales	Peptostreptococcaceae	Romboutsia		0.114217	0.836002	0.985354		-0.0896702	0.869892	0.994968		0.203887	0.696809	0.999541
Bacteria	Verrucomicrobiota	Lentisphaeria	Victivallales	Victivallaceae	Victivallis		0.565187	0.840152	0.985354		0.467489	0.866255	0.994968		0.0976977	0.970593	0.999541
Bacteria	Firmicutes	Clostridia	Oscillospirales	Oscillospiraceae	UCG-003		0.127156	0.850039	0.985354		0.500616	0.45229	0.994968		-0.37346	0.557619	0.999541
Bacteria	Firmicutes	Clostridia	Lachnospirales	Lachnospiraceae	Moryella		0.173948	0.862809	0.985354		-0.0421388	0.966193	0.994968		0.216087	0.820526	0.999541
Bacteria	Firmicutes	Clostridia	Lachnospirales	Lachnospiraceae	Tyzzerella		0.623494	0.877556	0.985354		-1.00217	0.803121	0.994968		1.62566	0.672298	0.999541
Bacteria	Actinobacteriota	Actinobacteria	Bifidobacteriales	Bifidobacteriaceae	Bifidobacterium		0.450391	0.882975	0.985354		-0.759113	0.802583	0.994968		1.2095	0.676898	0.999541
Bacteria	Firmicutes	Clostridia	Lachnospirales	Lachnospiraceae	CAG-56		-0.373814	0.883679	0.985354		0.0337603	0.989363	0.994968		-0.407574	0.866313	0.999541
Bacteria	Firmicutes	Clostridia	Oscillospirales	Ruminococcaceae	Ruminococcus		0.0874465	0.884058	0.985354		-0.791877	0.183284	0.994968		0.879324	0.122113	0.63346
Bacteria	Actinobacteriota	Coriobacteriia	Coriobacteriales	Coriobacteriaceae	Collinsella		0.362002	0.892414	0.985354		-1.04695	0.693258	0.994968		1.40895	0.578623	0.999541
Bacteria	Firmicutes	Clostridia	Lachnospirales	Lachnospiraceae	Lachnospiraceae UCG-003		0.54274	0.893745	0.985354		0.717806	0.858683	0.994968		-0.175065	0.963756	0.999541
Bacteria	Bacteroidota	Bacteroidia	Bacteroidales	Barnesiellaceae	Coprobacter		-0.136824	0.896621	0.985354		-0.577157	0.57884	0.994968		0.440333	0.657865	0.999541
Bacteria	Bacteroidota	Bacteroidia	Bacteroidales	Prevotellaceae	Prevotellaceae NK3B31 group		0.493388	0.903072	0.985354		0.405054	0.919701	0.994968		0.0883343	0.981645	0.999541
Bacteria	Firmicutes	Clostridia	Lachnospirales	Lachnospiraceae	Frisingicoccus		0.356988	0.929938	0.985354		0.98326	0.80701	0.994968		-0.626272	0.870682	0.999541
Bacteria	Firmicutes	Clostridia	Lachnospirales	Lachnospiraceae	Tuzzerella		-0.339709	0.933303	0.985354		-0.386464	0.923537	0.994968		0.0467551	0.990307	0.999541
Bacteria	Firmicutes	Clostridia	Lachnospirales	Lachnospiraceae	Lachnospiraceae UCG-004		0.0376407	0.939201	0.985354		-0.0116759	0.980956	0.994968		0.0493167	0.916032	0.999541
Bacteria	Bacteroidota	Bacteroidia	Bacteroidales	Barnesiellaceae	Barnesiella		0.304141	0.939935	0.985354		0.490956	0.902382	0.994968		-0.186815	0.961036	0.999541
Bacteria	Firmicutes	Clostridia	Peptostreptococcales-Tissierellales	Peptostreptococcaceae	Terrisporobacter		-0.214089	0.949922	0.985354		-1.01371	0.764387	0.994968		0.799622	0.804614	0.999541
Bacteria	Firmicutes	Clostridia	Oscillospirales	Ruminococcaceae	CAG-352		-0.23324	0.953938	0.985354		0.361928	0.92794	0.994968		-0.595168	0.876352	0.999541
Archaea	Euryarchaeota	Methanobacteria	Methanobacteriales	Methanobacteriaceae	Methanobrevibacter		0.195008	0.96161	0.985354		-0.554517	0.890314	0.994968		0.749525	0.84546	0.999541
Bacteria	Firmicutes	Clostridia	Peptostreptococcales-Tissierellales	Peptostreptococcaceae	Intestinibacter		0.0147905	0.983922	0.98803		0.622865	0.392324	0.994968		-0.608074	0.382301	0.999541
Bacteria	Firmicutes	Clostridia	Oscillospirales	Ruminococcaceae	[Eubacterium] siraeum group		-0.0468942	0.98803	0.98803		0.492942	0.873602	0.994968		-0.539836	0.85545	0.999541

## Sheet: S1_PICRUSt2_Pathway Analysis
Sample size n= 94
			RLS vs CTR				INS vs CTR				RLS vs INS
ID	Description		logFC	P.Value	adj.P.Val		logFC	P.Value	adj.P.Val		logFC	P.Value	adj.P.Val
PWY-6344	L-arginine degradation XIV (oxidative Stickland reaction)		1.11617	0.0144215	0.841654		0.255766	0.565853	0.812643		0.8604	0.0455264	0.999938
PWY-6060	malonate degradation II (biotin-dependent)		0.835445	0.0251264	0.841654		1.00172	0.00717586	0.812643		-0.166277	0.633787	0.999938
PWY-7072	hopanoid biosynthesis (bacteria)		1.52532	0.0272431	0.841654		1.00999	0.137652	0.812643		0.515336	0.425969	0.999938
PWY-7373	superpathway of demethylmenaquinol-6 biosynthesis II		1.06959	0.038413	0.841654		0.373585	0.46139	0.812643		0.696005	0.152837	0.999938
PYRIDNUCSAL-PWY	NAD salvage pathway I (PNC VI cycle)		0.547239	0.0395293	0.841654		0.446287	0.0894435	0.812643		0.100952	0.685417	0.999938
PWY-5028	L-histidine degradation II		1.85536	0.0460079	0.841654		1.45637	0.112984	0.812643		0.398991	0.647457	0.999938
P441-PWY	superpathway of N-acetylneuraminate degradation		1.21133	0.0698011	0.841654		0.490739	0.455656	0.812643		0.720589	0.252767	0.999938
PWY0-781	aspartate superpathway		0.385625	0.0728463	0.841654		0.241521	0.254976	0.812643		0.144103	0.476333	0.999938
PWY-5723	Rubisco shunt		1.24715	0.0862789	0.841654		0.996309	0.166073	0.812643		0.250836	0.713864	0.999938
PWY-3481	superpathway of L-phenylalanine and L-tyrosine biosynthesis		0.733776	0.0872069	0.841654		0.523495	0.217018	0.812643		0.210281	0.602589	0.999938
ASPASN-PWY	superpathway of L-aspartate and L-asparagine biosynthesis		-0.235536	0.101642	0.841654		-0.172947	0.224228	0.812643		-0.0625893	0.644189	0.999938
PWY-7399	methylphosphonate degradation II		-0.849216	0.107135	0.841654		-0.414711	0.425263	0.812643		-0.434505	0.382278	0.999938
PWY-7807	glyphosate degradation III		-0.874418	0.115931	0.841654		-0.398686	0.467648	0.812643		-0.475731	0.364934	0.999938
PWY0-1533	methylphosphonate degradation I		-0.845382	0.117189	0.841654		-0.374536	0.481832	0.812643		-0.470846	0.355393	0.999938
PWY1ZNC-1	assimilatory sulfate reduction IV		-0.217809	0.125312	0.841654		-0.23273	0.0992098	0.812643		0.0149212	0.911258	0.999938
SO4ASSIM-PWY	assimilatory sulfate reduction I		-0.225229	0.136573	0.841654		-0.222865	0.137697	0.812643		-0.00236313	0.986778	0.999938
PWY-6383	mono-trans, poly-cis decaprenyl phosphate biosynthesis		0.639118	0.137285	0.841654		-0.353034	0.406132	0.812643		0.992152	0.0160786	0.999938
PWY-8190	L-glutamate degradation XI (reductive Stickland reaction)		0.319201	0.138702	0.841654		0.229101	0.2828	0.812643		0.0900998	0.657659	0.999938
GALACTITOLCAT-PWY	galactitol degradation		0.353065	0.149758	0.841654		0.101854	0.673759	0.850038		0.251211	0.27868	0.999938
PWY-6749	CMP-legionaminate biosynthesis I		0.277136	0.154419	0.841654		0.281431	0.145151	0.812643		-0.0042954	0.981326	0.999938
PWY-7220	adenosine deoxyribonucleotides de novo biosynthesis II		-0.173699	0.159093	0.841654		-0.0955134	0.433449	0.812643		-0.0781858	0.502109	0.999938
PWY-7222	guanosine deoxyribonucleotides de novo biosynthesis II		-0.173699	0.159093	0.841654		-0.0955134	0.433449	0.812643		-0.0781858	0.502109	0.999938
PPGPPMET-PWY	ppGpp metabolism		-0.200863	0.162809	0.841654		-0.103774	0.465667	0.812643		-0.0970892	0.475118	0.999938
PWY66-409	superpathway of purine nucleotide salvage		1.082	0.163306	0.841654		0.594231	0.438666	0.812643		0.487768	0.505792	0.999938
DARABCATK12-PWY	D-arabinose degradation I		-0.189577	0.164166	0.841654		-0.112129	0.405341	0.812643		-0.0774477	0.54724	0.999938
KDO-NAGLIPASYN-PWY	superpathway of (Kdo)2-lipid A biosynthesis		-0.833878	0.168149	0.841654		-0.129614	0.828203	0.941935		-0.704263	0.21925	0.999938
PWY-7013	(S)-propane-1,2-diol degradation		-0.259147	0.17134	0.841654		-0.431705	0.02293	0.812643		0.172558	0.335598	0.999938
PWY-7115	C4 photosynthetic carbon assimilation cycle, NAD-ME type		-0.183626	0.17451	0.841654		-0.121122	0.365371	0.812643		-0.0625044	0.624465	0.999938
P42-PWY	incomplete reductive TCA cycle		-0.202433	0.175976	0.841654		-0.0668411	0.651013	0.847892		-0.135592	0.337997	0.999938
RHAMCAT-PWY	L-rhamnose degradation I		-0.207079	0.180298	0.841654		-0.112483	0.461729	0.812643		-0.0945959	0.517098	0.999938
PWY-5154	L-arginine biosynthesis III (via N-acetyl-L-citrulline)		-0.212339	0.180854	0.841654		-0.086937	0.579295	0.812643		-0.125402	0.40328	0.999938
NAGLIPASYN-PWY	lipid IVA biosynthesis (E. coli)		-0.235774	0.181321	0.841654		-0.0522775	0.764095	0.90927		-0.183496	0.271935	0.999938
PWY-8073	lipid IVA biosynthesis (P. putida)		-0.235774	0.181321	0.841654		-0.0522775	0.764095	0.90927		-0.183496	0.271935	0.999938
FUC-RHAMCAT-PWY	superpathway of fucose and rhamnose degradation		-0.178112	0.182966	0.841654		-0.07055	0.593486	0.822794		-0.107562	0.395096	0.999938
FUCCAT-PWY	fucose degradation		-0.173374	0.187686	0.841654		-0.101853	0.433969	0.812643		-0.0715216	0.56509	0.999938
SULFATE-CYS-PWY	superpathway of sulfate assimilation and cysteine biosynthesis		-0.180097	0.188147	0.841654		-0.163289	0.228824	0.812643		-0.0168077	0.896465	0.999938
PWY-7900	glycogen biosynthesis III (from &alpha;-maltose 1-phosphate)		-0.637696	0.189156	0.841654		-0.276513	0.564598	0.812643		-0.361183	0.431533	0.999938
PWY-5989	stearate biosynthesis II (bacteria and plants)		-0.231819	0.189974	0.841654		-0.0649749	0.710006	0.868681		-0.166844	0.318969	0.999938
PWY-6467	Kdo transfer to lipid IVA III (Chlamydia)		-0.22965	0.19133	0.841654		-0.0459454	0.791271	0.926017		-0.183704	0.269797	0.999938
NAD-BIOSYNTHESIS-II	NAD salvage pathway III (to nicotinamide riboside)		-0.901135	0.193291	0.841654		-0.534057	0.435796	0.812643		-0.367078	0.574866	0.999938
FERMENTATION-PWY	mixed acid fermentation		-0.163796	0.19518	0.841654		-0.0958357	0.443594	0.812643		-0.0679599	0.569457	0.999938
PANTO-PWY	phosphopantothenate biosynthesis I		-0.168173	0.199607	0.841654		-0.124804	0.336459	0.812643		-0.0433683	0.726148	0.999938
POLYISOPRENSYN-PWY	polyisoprenoid biosynthesis (E. coli)		-0.183149	0.214149	0.841654		-0.0605331	0.677886	0.850038		-0.122616	0.379537	0.999938
PWY-6606	guanosine nucleotides degradation II		-0.161532	0.214585	0.841654		-0.0891046	0.488972	0.812643		-0.072427	0.556079	0.999938
CITRULBIO-PWY	L-citrulline biosynthesis		-0.238983	0.216446	0.841654		-0.123256	0.519299	0.812643		-0.115726	0.526684	0.999938
PYRIDNUCSYN-PWY	NAD de novo biosynthesis I (from aspartate)		-0.148154	0.218551	0.841654		-0.127144	0.286801	0.812643		-0.0210103	0.853434	0.999938
PWY-7328	superpathway of UDP-glucose-derived O-antigen building blocks biosynthesis		-0.229823	0.220193	0.841654		0.123922	0.504029	0.812643		-0.353745	0.048165	0.999938
PWY-6147	6-hydroxymethyl-dihydropterin diphosphate biosynthesis I		-0.148563	0.227115	0.841654		-0.0835675	0.492361	0.812643		-0.0649952	0.576208	0.999938
PWY0-1479	tRNA processing		0.997867	0.22798	0.841654		0.607883	0.458108	0.812643		0.389984	0.618163	0.999938
PWY-6612	superpathway of tetrahydrofolate biosynthesis		-0.146512	0.229154	0.841654		-0.0906701	0.45217	0.812643		-0.0558423	0.627747	0.999938
PANTOSYN-PWY	superpathway of coenzyme A biosynthesis I (bacteria)		-0.150729	0.238742	0.841654		-0.123407	0.330448	0.812643		-0.0273219	0.821193	0.999938
PWY-6895	superpathway of thiamine diphosphate biosynthesis II		-0.155788	0.239231	0.841654		-0.0748968	0.567402	0.812643		-0.0808914	0.51824	0.999938
PWY-6703	preQ0 biosynthesis		-0.162479	0.239359	0.841654		-0.0782716	0.566726	0.812643		-0.0842074	0.519137	0.999938
PWY-8011	L-serine biosynthesis II		-0.178431	0.239375	0.841654		-0.142703	0.342369	0.812643		-0.0357283	0.803115	0.999938
PWY-5101	L-isoleucine biosynthesis II		-0.198378	0.243376	0.841654		-0.0659763	0.694829	0.856602		-0.132402	0.410799	0.999938
PWY-6608	guanosine nucleotides degradation III		-0.153478	0.243614	0.841654		-0.073424	0.57291	0.812643		-0.0800543	0.520262	0.999938
PWY-1269	CMP-3-deoxy-D-manno-octulosonate biosynthesis		-0.193273	0.244097	0.841654		-0.0438868	0.789081	0.926017		-0.149386	0.341897	0.999938
PWY-7357	thiamine phosphate formation from pyrithiamine and oxythiamine (yeast)		-0.145744	0.24492	0.841654		-0.118966	0.338259	0.812643		-0.0267783	0.82114	0.999938
PWY-5345	superpathway of L-methionine biosynthesis (by sulfhydrylation)		0.358147	0.247381	0.841654		0.0273048	0.92892	0.980749		0.330843	0.259834	0.999938
PWY-6562	norspermidine biosynthesis		0.570223	0.251732	0.841654		0.962968	0.052762	0.812643		-0.392745	0.40442	0.999938
PWY-7090	UDP-2,3-diacetamido-2,3-dideoxy-&alpha;-D-mannuronate biosynthesis		0.702193	0.252504	0.841654		-0.0111226	0.985373	0.99121		0.713316	0.220629	0.999938
PWY-6353	purine nucleotides degradation II (aerobic)		-0.142372	0.252751	0.841654		-0.0831478	0.499862	0.812643		-0.059224	0.614895	0.999938
SALVADEHYPOX-PWY	adenosine nucleotides degradation II		-0.151238	0.259293	0.841654		-0.087685	0.508851	0.812643		-0.0635531	0.616209	0.999938
PWY-5705	allantoin degradation to glyoxylate III		-0.235816	0.260399	0.841654		-0.26226	0.207631	0.812643		0.0264442	0.893771	0.999938
HEXITOLDEGSUPER-PWY	superpathway of hexitol degradation (bacteria)		0.271272	0.260421	0.841654		0.0347627	0.884047	0.962992		0.236509	0.300655	0.999938
RIBOSYN2-PWY	flavin biosynthesis I (bacteria and plants)		-0.140861	0.265243	0.841654		-0.111882	0.371956	0.812643		-0.0289784	0.808428	0.999938
PWY-6922	L-N&delta;-acetylornithine biosynthesis		-0.23072	0.26626	0.841654		-0.185856	0.366261	0.812643		-0.0448638	0.819115	0.999938
PWY-7229	superpathway of adenosine nucleotides de novo biosynthesis I		-0.176348	0.266858	0.841654		-0.0193923	0.90174	0.964443		-0.156956	0.297263	0.999938
HSERMETANA-PWY	L-methionine biosynthesis III		-0.211714	0.268328	0.841654		-0.169563	0.37109	0.812643		-0.042151	0.815665	0.999938
GALACTARDEG-PWY	D-galactarate degradation I		-0.168524	0.27062	0.841654		0.0212736	0.888178	0.962992		-0.189798	0.191477	0.999938
GLUCARGALACTSUPER-PWY	superpathway of D-glucarate and D-galactarate degradation		-0.168524	0.27062	0.841654		0.0212736	0.888178	0.962992		-0.189798	0.191477	0.999938
FOLSYN-PWY	superpathway of tetrahydrofolate biosynthesis and salvage		-0.132254	0.271174	0.841654		-0.0872077	0.463831	0.812643		-0.0450463	0.691863	0.999938
PWY-821	superpathway of sulfur amino acid biosynthesis (Saccharomyces cerevisiae)		0.924205	0.271619	0.841654		0.563441	0.498528	0.812643		0.360764	0.650027	0.999938
PWY-6607	guanosine nucleotides degradation I		-0.163158	0.275176	0.841654		-0.161068	0.277678	0.812643		-0.0020902	0.988201	0.999938
P164-PWY	purine nucleobases degradation I (anaerobic)		-0.206407	0.275908	0.841654		0.00428399	0.981758	0.99121		-0.210691	0.241224	0.999938
PWY-841	superpathway of purine nucleotides de novo biosynthesis I		-0.178363	0.276108	0.841654		-0.0137872	0.932167	0.980749		-0.164575	0.289294	0.999938
PWY-5130	2-oxobutanoate degradation I		-0.241657	0.276661	0.841654		-0.0149272	0.945833	0.988896		-0.226729	0.281862	0.999938
PWY-6595	superpathway of guanosine nucleotides degradation (plants)		-0.15975	0.278398	0.841654		-0.156205	0.285469	0.812643		-0.00354474	0.979702	0.999938
PWY-6168	flavin biosynthesis III (fungi)		-0.140978	0.27909	0.841654		-0.0872924	0.498587	0.812643		-0.0536854	0.663003	0.999938
PWY-6125	superpathway of guanosine nucleotides de novo biosynthesis II		-0.187715	0.279716	0.841654		-0.00335814	0.984401	0.99121		-0.184357	0.263144	0.999938
PWY-7228	superpathway of guanosine nucleotides de novo biosynthesis I		-0.190191	0.281667	0.841654		-0.000978106	0.995534	0.995534		-0.189213	0.258971	0.999938
PWY-6126	superpathway of adenosine nucleotides de novo biosynthesis II		-0.18459	0.286866	0.841654		-0.00462295	0.978488	0.99121		-0.179967	0.273724	0.999938
PWY-5392	reductive TCA cycle II		0.355075	0.288619	0.841654		0.416425	0.210399	0.812643		-0.0613492	0.846254	0.999938
PWY-6936	seleno-amino acid biosynthesis (plants)		-0.212507	0.29049	0.841654		-0.180076	0.366322	0.812643		-0.0324311	0.864534	0.999938
PWY-7383	anaerobic energy metabolism (invertebrates, cytosol)		0.203365	0.291027	0.841654		0.216877	0.256747	0.812643		-0.0135117	0.940854	0.999938
PWY66-399	gluconeogenesis III		0.182332	0.29676	0.841654		0.191941	0.268554	0.812643		-0.00960896	0.953627	0.999938
PWY-5494	pyruvate fermentation to propanoate II (acrylate pathway)		-0.247995	0.297263	0.841654		-0.0625352	0.79053	0.926017		-0.18546	0.410639	0.999938
PWY-6478	GDP-D-glycero-&alpha;-D-manno-heptose biosynthesis		-0.186666	0.301857	0.841654		0.0340709	0.848954	0.955443		-0.220737	0.198776	0.999938
PWY-7761	NAD salvage pathway II (PNC IV cycle)		-0.125228	0.302798	0.841654		-0.122451	0.309903	0.812643		-0.00277721	0.98072	0.999938
PWY-6902	chitin degradation II (Vibrio)		-0.194187	0.303645	0.841654		0.0773365	0.678978	0.850038		-0.271524	0.130762	0.999938
PWY-7783	plasmalogen degradation		-0.478903	0.312497	0.841654		-0.462	0.326107	0.812643		-0.0169031	0.969932	0.999938
PWY0-1061	superpathway of L-alanine biosynthesis		-0.125022	0.312735	0.841654		-0.107392	0.381878	0.812643		-0.0176295	0.880365	0.999938
PWY-7208	superpathway of pyrimidine nucleobases salvage		-0.188121	0.314603	0.841654		0.008506	0.96335	0.99121		-0.196627	0.268092	0.999938
PWY0-1296	purine ribonucleosides degradation		-0.137246	0.315205	0.841654		-0.0904892	0.503911	0.812643		-0.0467572	0.717615	0.999938
PWY-6891	thiazole component of thiamine diphosphate biosynthesis II		1.17911	0.316574	0.841654		1.01903	0.382772	0.812643		0.16008	0.885694	0.999938
PWY-6531	mannitol cycle		-0.35186	0.318044	0.841654		-0.234395	0.502026	0.812643		-0.117464	0.724607	0.999938
ECASYN-PWY	enterobacterial common antigen biosynthesis		-0.682962	0.326332	0.841654		-0.4376	0.525594	0.812643		-0.245362	0.709412	0.999938
PWY-6897	thiamine diphosphate salvage II		-0.113148	0.327284	0.841654		-0.132055	0.249788	0.812643		0.0189068	0.862624	0.999938
POLYAMINSYN3-PWY	superpathway of polyamine biosynthesis II		0.700065	0.327844	0.841654		0.469132	0.508157	0.812643		0.230933	0.733019	0.999938
PWY-5677	succinate fermentation to butanoate		0.23964	0.33916	0.841654		0.250403	0.314347	0.812643		-0.0107636	0.963804	0.999938
GLUCARDEG-PWY	D-glucarate degradation I		-0.299008	0.340848	0.841654		0.222642	0.474313	0.812643		-0.52165	0.0816274	0.999938
PWY-6313	serotonin degradation		-0.383646	0.345903	0.841654		-0.412051	0.307877	0.812643		0.0284058	0.941198	0.999938
PWY-7431	aromatic biogenic amine degradation (bacteria)		-0.38152	0.346613	0.841654		-0.408936	0.309566	0.812643		0.027416	0.943012	0.999938
PWY-6470	peptidoglycan biosynthesis V (&beta;-lactam resistance)		0.147483	0.347518	0.841654		0.048597	0.754568	0.906043		0.098886	0.506113	0.999938
DTDPRHAMSYN-PWY	dTDP-&beta;-L-rhamnose biosynthesis		-0.111709	0.348427	0.841654		-0.116617	0.324086	0.812643		0.00490821	0.965268	0.999938
PWY0-845	superpathway of pyridoxal 5'-phosphate biosynthesis and salvage		-0.245269	0.348823	0.841654		0.00822744	0.974673	0.99121		-0.253497	0.30754	0.999938
PYRIDOXSYN-PWY	pyridoxal 5'-phosphate biosynthesis I		-0.250089	0.350523	0.841654		0.01795	0.946033	0.988896		-0.268039	0.291798	0.999938
PWY-5265	peptidoglycan biosynthesis II (staphylococci)		0.687919	0.351942	0.841654		0.0798696	0.913069	0.973338		0.608049	0.385553	0.999938
PWY-5497	purine nucleobases degradation II (anaerobic)		-0.173155	0.353486	0.841654		0.0282394	0.878518	0.962992		-0.201394	0.255804	0.999938
PENTOSE-P-PWY	pentose phosphate pathway		-0.18552	0.353544	0.841654		-0.0306109	0.87712	0.962992		-0.154909	0.413832	0.999938
PWY-6901	superpathway of glucose and xylose degradation		-0.162175	0.359719	0.841654		-0.0518795	0.767324	0.90927		-0.110296	0.510867	0.999938
1CMET2-PWY	folate transformations III (E. coli)		-0.108812	0.364611	0.841654		-0.0772189	0.516297	0.812643		-0.031593	0.780926	0.999938
PWY-6823	molybdopterin biosynthesis		-0.112817	0.368549	0.841654		-0.147413	0.237219	0.812643		0.0345957	0.770813	0.999938
PWY-6471	peptidoglycan biosynthesis IV (Enterococcus faecium)		0.629033	0.371999	0.841654		0.107071	0.878034	0.962992		0.521963	0.434559	0.999938
PWY0-1586	peptidoglycan maturation (meso-diaminopimelate containing)		-0.107684	0.373833	0.841654		-0.0957532	0.425327	0.812643		-0.0119304	0.917083	0.999938
PWY-7282	4-amino-2-methyl-5-diphosphomethylpyrimidine biosynthesis II		-0.201677	0.374243	0.841654		-0.00959167	0.965957	0.99121		-0.192085	0.372272	0.999938
PWY-7111	pyruvate fermentation to isobutanol (engineered)		-0.103904	0.376871	0.841654		-0.104727	0.369478	0.812643		0.000822997	0.994099	0.999938
PWY-7663	gondoate biosynthesis (anaerobic)		-0.107357	0.378188	0.841654		-0.0746684	0.536369	0.812643		-0.0326891	0.776825	0.999938
PWY-7851	coenzyme A biosynthesis II (eukaryotic)		-0.103936	0.379254	0.841654		-0.101774	0.385593	0.812643		-0.00216267	0.984577	0.999938
COA-PWY	coenzyme A biosynthesis I (prokaryotic)		-0.103838	0.379658	0.841654		-0.102529	0.382048	0.812643		-0.00130906	0.990663	0.999938
PWY-5097	L-lysine biosynthesis VI		-0.101408	0.382346	0.841654		-0.0891803	0.438633	0.812643		-0.0122278	0.911383	0.999938
PWY-5973	cis-vaccenate biosynthesis		-0.104543	0.392894	0.841654		-0.0844475	0.486467	0.812643		-0.0200952	0.862265	0.999938
PWY-7790	UMP biosynthesis II		-0.099166	0.395345	0.841654		-0.0935201	0.419156	0.812643		-0.00564587	0.959227	0.999938
PWY-6121	5-aminoimidazole ribonucleotide biosynthesis I		-0.0994799	0.3975	0.841654		-0.0895682	0.442535	0.812643		-0.00991167	0.929036	0.999938
PWY-1042	glycolysis IV		-0.0972258	0.398463	0.841654		-0.0896146	0.432769	0.812643		-0.0076112	0.944329	0.999938
PWY-7791	UMP biosynthesis III		-0.0981618	0.400214	0.841654		-0.0937524	0.41809	0.812643		-0.00440942	0.968157	0.999938
PWY-5103	L-isoleucine biosynthesis III		-0.100021	0.401482	0.841654		-0.108546	0.35908	0.812643		0.00852523	0.939783	0.999938
PWY-5686	UMP biosynthesis I		-0.0978706	0.401908	0.841654		-0.0927789	0.423217	0.812643		-0.00509166	0.963256	0.999938
PWY-2942	L-lysine biosynthesis III		-0.0957314	0.403808	0.841654		-0.0898833	0.429514	0.812643		-0.00584808	0.957035	0.999938
THISYNARA-PWY	superpathway of thiamine diphosphate biosynthesis III (eukaryotes)		-0.0979887	0.404727	0.841654		-0.0987616	0.397455	0.812643		0.000772864	0.994461	0.999938
BRANCHED-CHAIN-AA-SYN-PWY	superpathway of branched chain amino acid biosynthesis		-0.0981606	0.406991	0.841654		-0.106669	0.364068	0.812643		0.00850875	0.939477	0.999938
PWY-7221	guanosine ribonucleotides de novo biosynthesis		-0.0951189	0.408051	0.841654		-0.0929308	0.415329	0.812643		-0.00218813	0.98396	0.999938
COA-PWY-1	superpathway of coenzyme A biosynthesis III (mammals)		-0.0977262	0.408566	0.841654		-0.0977175	0.405033	0.812643		-8.69483e-06	0.999938	0.999938
PWY-6122	5-aminoimidazole ribonucleotide biosynthesis II		-0.0961	0.409058	0.841654		-0.0915235	0.428131	0.812643		-0.00457654	0.966873	0.999938
PWY-6277	superpathway of 5-aminoimidazole ribonucleotide biosynthesis		-0.0961	0.409058	0.841654		-0.0915235	0.428131	0.812643		-0.00457654	0.966873	0.999938
PWY-724	superpathway of L-lysine, L-threonine and L-methionine biosynthesis II		-0.0948921	0.410833	0.841654		-0.0900216	0.431671	0.812643		-0.00487053	0.964434	0.999938
PWY-5384	sucrose degradation IV (sucrose phosphorylase)		-0.0970328	0.416526	0.841654		-0.0919723	0.437671	0.812643		-0.00506044	0.964302	0.999938
PWY-6123	inosine-5'-phosphate biosynthesis I		-0.0956108	0.417454	0.841654		-0.0941388	0.4211	0.812643		-0.001472	0.989479	0.999938
HISTSYN-PWY	L-histidine biosynthesis		-0.0963921	0.420369	0.841654		-0.10289	0.38624	0.812643		0.00649833	0.954245	0.999938
PWY-6163	chorismate biosynthesis from 3-dehydroquinate		-0.0931873	0.420664	0.841654		-0.0934603	0.415761	0.812643		0.000273004	0.998012	0.999938
GLUTORN-PWY	L-ornithine biosynthesis I		-0.093162	0.426736	0.841654		-0.10605	0.362205	0.812643		0.0128882	0.907552	0.999938
PWY-3001	superpathway of L-isoleucine biosynthesis I		-0.0921604	0.427166	0.841654		-0.0983135	0.393476	0.812643		0.00615307	0.955347	0.999938
GLUCONEO-PWY	gluconeogenesis I		-0.0919791	0.427337	0.841654		-0.0962539	0.402674	0.812643		0.00427479	0.96892	0.999938
P101-PWY	ectoine biosynthesis		0.488253	0.430267	0.841654		0.806666	0.190526	0.812643		-0.318413	0.587263	0.999938
PWY-6124	inosine-5'-phosphate biosynthesis II		-0.0924196	0.434474	0.841654		-0.092148	0.432319	0.812643		-0.000271693	0.998064	0.999938
PWY66-389	phytol degradation		-0.090327	0.440241	0.841654		-0.0605175	0.601994	0.823915		-0.0298094	0.787981	0.999938
PWY-6317	D-galactose degradation I (Leloir pathway)		-0.0925959	0.440705	0.841654		-0.0976467	0.412717	0.812643		0.00505081	0.964574	0.999938
PWY-5695	inosine 5'-phosphate degradation		-0.0903051	0.442608	0.841654		-0.0931765	0.424764	0.812643		0.00287141	0.979431	0.999938
VALSYN-PWY	L-valine biosynthesis		-0.0903143	0.443445	0.841654		-0.0995301	0.39491	0.812643		0.00921581	0.934181	0.999938
ILEUSYN-PWY	L-isoleucine biosynthesis I (from threonine)		-0.0902029	0.444724	0.841654		-0.100862	0.389389	0.812643		0.0106592	0.924021	0.999938
ANAGLYCOLYSIS-PWY	glycolysis III (from glucose)		-0.0966403	0.446279	0.841654		-0.0837469	0.505829	0.812643		-0.0128934	0.914546	0.999938
NONMEVIPP-PWY	methylerythritol phosphate pathway I		-0.0874479	0.446965	0.841654		-0.095155	0.404515	0.812643		0.00770712	0.943574	0.999938
PWY-7560	methylerythritol phosphate pathway II		-0.0874479	0.446965	0.841654		-0.095155	0.404515	0.812643		0.00770712	0.943574	0.999938
PWY-7315	dTDP-N-acetylthomosamine biosynthesis		-0.107861	0.449039	0.841654		-0.0687313	0.626569	0.832426		-0.0391292	0.77186	0.999938
ARO-PWY	chorismate biosynthesis I		-0.0866662	0.449531	0.841654		-0.0915089	0.421161	0.812643		0.0048427	0.964409	0.999938
PWY-3841	folate transformations II (plants)		-0.0869003	0.450672	0.841654		-0.0833097	0.466149	0.812643		-0.0035906	0.973745	0.999938
LIPASYN-PWY	phospholipases		-0.286221	0.458936	0.841654		-0.213106	0.578192	0.812643		-0.0731151	0.841678	0.999938
PWY-6151	S-adenosyl-L-methionine salvage I		-0.0902637	0.45911	0.841654		-0.104035	0.390148	0.812643		0.0137717	0.905065	0.999938
COMPLETE-ARO-PWY	superpathway of aromatic amino acid biosynthesis		-0.085386	0.460002	0.841654		-0.093675	0.414209	0.812643		0.00828909	0.939629	0.999938
PWY-5121	superpathway of geranylgeranyl diphosphate biosynthesis II (via MEP)		-0.0844406	0.461662	0.841654		-0.0899604	0.429489	0.812643		0.00551984	0.959477	0.999938
PWY-6803	phosphatidylcholine acyl editing		-0.207525	0.463632	0.841654		-0.447456	0.113332	0.812643		0.239931	0.372036	0.999938
PWY-5484	glycolysis II (from fructose 6-phosphate)		-0.0868111	0.465352	0.841654		-0.0952005	0.41996	0.812643		0.00838939	0.940616	0.999938
THRESYN-PWY	superpathway of L-threonine biosynthesis		-0.0826128	0.465873	0.841654		-0.0864655	0.441925	0.812643		0.00385266	0.971356	0.999938
PWY-5100	pyruvate fermentation to acetate and lactate II		-0.0883953	0.46692	0.841654		-0.110308	0.360711	0.812643		0.0219126	0.848995	0.999938
GLYCOLYSIS	glycolysis I (from glucose 6-phosphate)		-0.0850963	0.467331	0.841654		-0.0932917	0.422161	0.812643		0.00819536	0.941083	0.999938
PWY0-301	L-ascorbate degradation I (bacterial, anaerobic)		-0.123449	0.475967	0.841654		-0.277874	0.108008	0.812643		0.154424	0.347699	0.999938
PWY-7977	L-methionine biosynthesis IV		-0.0815881	0.476482	0.841654		-0.0876274	0.441089	0.812643		0.00603931	0.955626	0.999938
P125-PWY	superpathway of (R,R)-butanediol biosynthesis		-0.214361	0.477149	0.841654		0.11904	0.690479	0.854501		-0.333401	0.244873	0.999938
PWY-7992	superpathway of menaquinol-8 biosynthesis III		0.283779	0.477566	0.841654		0.30643	0.439762	0.812643		-0.0226505	0.952274	0.999938
PWY-622	starch biosynthesis		-0.0839014	0.477774	0.841654		-0.110944	0.344736	0.812643		0.0270423	0.809141	0.999938
P4-PWY	superpathway of L-lysine, L-threonine and L-methionine biosynthesis I		0.122556	0.478841	0.841654		0.0399154	0.815985	0.936914		0.0826403	0.614398	0.999938
CRNFORCAT-PWY	creatinine degradation I		0.387439	0.480345	0.841654		0.0673503	0.901477	0.964443		0.320089	0.5386	0.999938
LACTOSECAT-PWY	lactose and galactose degradation I		0.437942	0.480774	0.841654		-0.0893046	0.884651	0.962992		0.527247	0.371243	0.999938
PWY-7371	1,4-dihydroxy-6-naphthoate biosynthesis II		0.266253	0.482458	0.841654		0.327105	0.384927	0.812643		-0.060852	0.865433	0.999938
CALVIN-PWY	Calvin-Benson-Bassham cycle		-0.0818543	0.482885	0.841654		-0.0891723	0.441271	0.812643		0.00731803	0.947195	0.999938
HISDEG-PWY	L-histidine degradation I		-0.139842	0.483262	0.841654		0.10973	0.579156	0.812643		-0.249572	0.188695	0.999938
PWY-7345	superpathway of anaerobic sucrose degradation		-0.0852898	0.485849	0.841654		-0.0845599	0.486261	0.812643		-0.000729897	0.994976	0.999938
GLCMANNANAUT-PWY	superpathway of N-acetylglucosamine, N-acetylmannosamine and N-acetylneuraminate degradation		-0.0915901	0.486731	0.841654		-0.125398	0.337878	0.812643		0.0338075	0.786404	0.999938
PWY-6385	peptidoglycan biosynthesis III (mycobacteria)		-0.0794452	0.488392	0.841654		-0.078085	0.492554	0.812643		-0.00136024	0.990007	0.999938
SER-GLYSYN-PWY	superpathway of L-serine and glycine biosynthesis I		-0.0799515	0.488729	0.841654		-0.0750309	0.512593	0.812643		-0.00492052	0.964121	0.999938
PWY-6969	TCA cycle V (2-oxoglutarate synthase)		-0.155134	0.490137	0.841654		-0.113001	0.612263	0.832426		-0.0421327	0.843167	0.999938
PWY-6700	queuosine biosynthesis I (de novo)		-0.0799245	0.490901	0.841654		-0.0832973	0.46946	0.812643		0.00337277	0.975517	0.999938
PWY-6386	UDP-N-acetylmuramoyl-pentapeptide biosynthesis II (lysine-containing)		-0.0791815	0.491733	0.841654		-0.0789307	0.489797	0.812643		-0.000250838	0.998165	0.999938
DAPLYSINESYN-PWY	L-lysine biosynthesis I		-0.0796394	0.494181	0.841654		-0.0916531	0.428078	0.812643		0.0120137	0.913302	0.999938
PWY-7356	thiamine diphosphate salvage IV (yeast)		-0.0796897	0.49527	0.841654		-0.132229	0.255309	0.812643		0.0525388	0.635257	0.999938
HOMOSER-METSYN-PWY	L-methionine biosynthesis I		0.137032	0.50104	0.841654		0.0329943	0.870164	0.962992		0.104038	0.590003	0.999938
PWY-6387	UDP-N-acetylmuramoyl-pentapeptide biosynthesis I (meso-diaminopimelate containing)		-0.0765565	0.503853	0.841654		-0.0764578	0.501143	0.812643		-9.87306e-05	0.999274	0.999938
PEPTIDOGLYCANSYN-PWY	peptidoglycan biosynthesis I (meso-diaminopimelate containing)		-0.0765988	0.503923	0.841654		-0.0795866	0.484149	0.812643		0.00298775	0.978046	0.999938
PWY490-3	nitrate reduction VI (assimilatory)		0.121665	0.505781	0.841654		-0.0363991	0.840826	0.952937		0.158064	0.362594	0.999938
PWY0-1297	superpathway of purine deoxyribonucleosides degradation		-0.0819634	0.506155	0.841654		-0.112594	0.357966	0.812643		0.0306307	0.793147	0.999938
PWY-5030	L-histidine degradation III		-0.128521	0.507194	0.841654		0.107136	0.577316	0.812643		-0.235656	0.201341	0.999938
METSYN-PWY	superpathway of L-homoserine and L-methionine biosynthesis		0.130112	0.507494	0.841654		0.0265591	0.891438	0.962992		0.103553	0.578002	0.999938
PWY-5347	superpathway of L-methionine biosynthesis (transsulfuration)		0.128279	0.508918	0.841654		0.0251714	0.895964	0.964443		0.103108	0.575523	0.999938
PWY-7953	UDP-N-acetylmuramoyl-pentapeptide biosynthesis III (meso-diaminopimelate containing)		-0.0748566	0.510404	0.841654		-0.0765151	0.497831	0.812643		0.00165846	0.987718	0.999938
PWY-7400	L-arginine biosynthesis IV (archaebacteria)		-0.0802924	0.511133	0.841654		-0.079437	0.512423	0.812643		-0.000855447	0.994104	0.999938
PWY-7913	firefly bioluminescence		0.318601	0.513961	0.841654		0.239337	0.621077	0.832426		0.0792631	0.863919	0.999938
TRNA-CHARGING-PWY	tRNA charging		-0.0741151	0.517098	0.841654		-0.0875266	0.440977	0.812643		0.0134116	0.901525	0.999938
PWY-6630	superpathway of L-tyrosine biosynthesis		-0.0746616	0.518384	0.841654		-0.0866387	0.450328	0.812643		0.0119771	0.91292	0.999938
PWY-6628	superpathway of L-phenylalanine biosynthesis		-0.0744371	0.519423	0.841654		-0.0865802	0.450399	0.812643		0.012143	0.911673	0.999938
ANAEROFRUCAT-PWY	homolactic fermentation		-0.0836754	0.521388	0.841654		-0.0800834	0.536283	0.812643		-0.00359206	0.976821	0.999938
PWY-6263	superpathway of menaquinol-8 biosynthesis II		0.260067	0.523753	0.841654		0.292321	0.47035	0.812643		-0.032254	0.933485	0.999938
PWY-7374	1,4-dihydroxy-6-naphthoate biosynthesis I		0.247039	0.5286	0.842529		0.310864	0.424586	0.812643		-0.0638255	0.863575	0.999938
PWY-822	fructan biosynthesis		-0.131024	0.530355	0.842529		-0.35888	0.0855772	0.812643		0.227856	0.251215	0.999938
PWY0-41	allantoin degradation IV (anaerobic)		-0.171224	0.540879	0.842529		-0.317262	0.25482	0.812643		0.146038	0.58234	0.999938
PWY-6307	L-tryptophan degradation X (mammalian, via tryptamine)		0.370011	0.541341	0.842529		0.227354	0.705112	0.865974		0.142656	0.803753	0.999938
ALLANTOINDEG-PWY	superpathway of allantoin degradation in yeast		0.183789	0.541404	0.842529		-0.150248	0.614792	0.832426		0.334037	0.243253	0.999938
PWY-6293	superpathway of L-cysteine biosynthesis (fungi)		0.238609	0.543822	0.842529		0.187063	0.631406	0.832426		0.0515465	0.889927	0.999938
PWY-8131	5'-deoxyadenosine degradation II		-0.112092	0.546602	0.842529		-0.135782	0.462032	0.812643		0.0236899	0.893039	0.999938
UDPNAGSYN-PWY	UDP-N-acetyl-D-glucosamine biosynthesis I		0.0866385	0.560818	0.842529		-0.0374153	0.800033	0.93289		0.124054	0.380517	0.999938
PWY-922	mevalonate pathway I (eukaryotes and bacteria)		0.255821	0.565261	0.842529		-0.184947	0.675137	0.850038		0.440769	0.297264	0.999938
PWY-6305	superpathway of putrescine biosynthesis		-0.136838	0.567024	0.842529		-0.221943	0.350232	0.812643		0.0851049	0.707248	0.999938
PWY-5667	CDP-diacylglycerol biosynthesis I		-0.0653727	0.568948	0.842529		-0.083708	0.46264	0.812643		0.0183352	0.866132	0.999938
PWY0-1319	CDP-diacylglycerol biosynthesis II		-0.0653727	0.568948	0.842529		-0.083708	0.46264	0.812643		0.0183352	0.866132	0.999938
PWY-6270	isoprene biosynthesis I		0.376375	0.569541	0.842529		-0.375791	0.567188	0.812643		0.752167	0.232277	0.999938
PWY-6527	stachyose degradation		-0.0673509	0.570168	0.842529		-0.114249	0.332611	0.812643		0.0468979	0.676666	0.999938
PWY-4984	urea cycle		-0.134541	0.571534	0.842529		-0.223666	0.344015	0.812643		0.0891247	0.692595	0.999938
PHOSLIPSYN-PWY	superpathway of phospholipid biosynthesis I (bacteria)		-0.0645301	0.57254	0.842529		-0.0904469	0.425852	0.812643		0.0259167	0.811009	0.999938
ARGSYN-PWY	L-arginine biosynthesis I (via L-ornithine)		-0.065777	0.574723	0.842529		-0.0940928	0.419067	0.812643		0.0283158	0.798844	0.999938
PWY-5659	GDP-mannose biosynthesis		-0.0676148	0.577305	0.842529		-0.0807885	0.502374	0.812643		0.0131737	0.908778	0.999938
PWY4FS-7	phosphatidylglycerol biosynthesis I (plastidic)		-0.0638012	0.578255	0.842529		-0.0935532	0.411882	0.812643		0.029752	0.784466	0.999938
PWY4FS-8	phosphatidylglycerol biosynthesis II (non-plastidic)		-0.0638012	0.578255	0.842529		-0.0935532	0.411882	0.812643		0.029752	0.784466	0.999938
MET-SAM-PWY	superpathway of S-adenosyl-L-methionine biosynthesis		0.107766	0.580401	0.842529		0.0172677	0.928818	0.980749		0.0904987	0.624474	0.999938
PWY-5910	superpathway of geranylgeranyldiphosphate biosynthesis I (via mevalonate)		0.264391	0.586565	0.842529		-0.192394	0.689948	0.854501		0.456785	0.322839	0.999938
PWY-8178	pentose phosphate pathway (non-oxidative branch) II		-0.0634925	0.587663	0.842529		-0.0794884	0.494162	0.812643		0.0159959	0.885395	0.999938
PWY-5189	tetrapyrrole biosynthesis II (from glycine)		-0.0833451	0.588104	0.842529		-0.086407	0.571563	0.812643		0.00306194	0.98325	0.999938
PWY-7392	taxadiene biosynthesis (engineered)		0.353166	0.58951	0.842529		-0.374546	0.564254	0.812643		0.727712	0.242594	0.999938
CODH-PWY	reductive acetyl coenzyme A pathway I (homoacetogenic bacteria)		0.103768	0.594989	0.844688		0.0171388	0.929441	0.980749		0.0866294	0.639787	0.999938
PWY-6269	superpathway of adenosylcobalamin salvage from cobinamide II		-0.0691208	0.596922	0.844688		-0.0790273	0.542453	0.812643		0.00990649	0.936261	0.999938
PWY-5692	allantoin degradation to glyoxylate II		-0.147325	0.60148	0.844688		-0.306063	0.275501	0.812643		0.158738	0.553078	0.999938
URDEGR-PWY	superpathway of allantoin degradation in plants		-0.147325	0.60148	0.844688		-0.306063	0.275501	0.812643		0.158738	0.553078	0.999938
PWY-6565	superpathway of polyamine biosynthesis III		0.340015	0.606071	0.84745		0.627496	0.33845	0.812643		-0.287481	0.64569	0.999938
PWY-7323	superpathway of GDP-mannose-derived O-antigen building blocks biosynthesis		-0.0674207	0.610101	0.849408		-0.0307943	0.814337	0.936914		-0.0366264	0.770129	0.999938
METH-ACETATE-PWY	methanogenesis from acetate		0.0993228	0.616985	0.855305		0.0114806	0.953514	0.99121		0.0878422	0.640945	0.999938
PWY-5855	ubiquinol-7 biosynthesis (early decarboxylation)		-0.083389	0.625294	0.860042		-0.166601	0.32652	0.812643		0.0832119	0.60743	0.999938
PWY3O-4107	NAD salvage pathway V (PNC V cycle)		0.101402	0.63139	0.860042		-0.0972498	0.642878	0.840687		0.198652	0.322753	0.999938
PWY-6609	adenine and adenosine salvage III		-0.0554131	0.632576	0.860042		-0.0791805	0.491495	0.812643		0.0237674	0.828746	0.999938
PWY-7874	L-threonate degradation		0.142823	0.63304	0.860042		0.119711	0.6867	0.854501		0.023112	0.935037	0.999938
PWY-7238	sucrose biosynthesis II		-0.0558844	0.633715	0.860042		-0.0878477	0.450814	0.812643		0.0319633	0.773764	0.999938
PWY-7456	&beta;-(1,4)-mannan degradation		-0.0645303	0.636402	0.860074		-0.0756916	0.576423	0.812643		0.0111612	0.931262	0.999938
GLYCOGENSYNTH-PWY	glycogen biosynthesis I (from ADP-D-Glucose)		-0.0539754	0.649083	0.873558		-0.0883382	0.453443	0.812643		0.0343628	0.759969	0.999938
RUMP-PWY	formaldehyde oxidation I		-0.133026	0.655208	0.878141		-0.353407	0.233551	0.812643		0.220381	0.435963	0.999938
GLYCOCAT-PWY	glycogen degradation I		0.293042	0.661078	0.878519		-0.848528	0.202654	0.812643		1.14157	0.0742131	0.999938
COLANSYN-PWY	colanic acid building blocks biosynthesis		-0.057103	0.66227	0.878519		-0.0290379	0.82283	0.939132		-0.0280651	0.820878	0.999938
COBALSYN-PWY	superpathway of adenosylcobalamin salvage from cobinamide I		-0.0558083	0.665955	0.878519		-0.073556	0.566556	0.812643		0.0177478	0.88486	0.999938
PWY-6859	all-trans-farnesol biosynthesis		0.268115	0.666369	0.878519		-0.367163	0.552073	0.812643		0.635279	0.282805	0.999938
PWY-5005	biotin biosynthesis II		-0.232553	0.675792	0.88732		-0.232719	0.673229	0.850038		0.00016603	0.999749	0.999938
PWY-5675	nitrate reduction V (assimilatory)		-0.168363	0.685495	0.889278		-0.143059	0.728745	0.888244		-0.0253041	0.948811	0.999938
PWY-5022	4-aminobutanoate degradation V		0.0857434	0.687919	0.889278		-0.192258	0.365002	0.812643		0.278001	0.171818	0.999938
ARGSYNBSUB-PWY	L-arginine biosynthesis II (acetyl cycle)		-0.0480404	0.688497	0.889278		-0.0833625	0.483715	0.812643		0.035322	0.755936	0.999938
POLYAMSYN-PWY	superpathway of polyamine biosynthesis I		0.08635	0.690735	0.889278		-0.134736	0.531874	0.812643		0.221086	0.284198	0.999938
PWY-801	homocysteine and cysteine interconversion		0.185295	0.691049	0.889278		0.538772	0.245837	0.812643		-0.353478	0.424735	0.999938
P461-PWY	hexitol fermentation to lactate, formate, ethanol and acetate		-0.0897477	0.699548	0.893896		-0.297721	0.198944	0.812643		0.207974	0.346756	0.999938
P23-PWY	reductive TCA cycle I		-0.118095	0.700172	0.893896		-0.315216	0.301581	0.812643		0.197121	0.498353	0.999938
ARG+POLYAMINE-SYN	superpathway of arginine and polyamine biosynthesis		0.0776576	0.707425	0.898425		-0.128082	0.533067	0.812643		0.20574	0.295802	0.999938
P163-PWY	L-lysine fermentation to acetate and butanoate		0.071351	0.711499	0.898425		0.263819	0.17033	0.812643		-0.192468	0.294213	0.999938
PWY-5188	tetrapyrrole biosynthesis I (from glutamate)		-0.0575124	0.712064	0.898425		-0.0915649	0.554007	0.812643		0.0340525	0.817741	0.999938
PWY-5505	L-glutamate and L-glutamine biosynthesis		-0.0431756	0.724541	0.91061		-0.0701932	0.563961	0.812643		0.0270176	0.816122	0.999938
GLUCOSE1PMETAB-PWY	glucose and glucose-1-phosphate degradation		-0.0413438	0.727575	0.910879		-0.0865488	0.46297	0.812643		0.045205	0.688037	0.999938
PWY0-1477	ethanolamine utilization		0.0683238	0.731066	0.911716		0.131859	0.504266	0.812643		-0.063535	0.736136	0.999938
NONOXIPENT-PWY	pentose phosphate pathway (non-oxidative branch) I		-0.0398369	0.736108	0.914472		-0.0797682	0.496928	0.812643		0.0399314	0.721736	0.999938
PWY-7316	dTDP-N-acetylviosamine biosynthesis		-0.0666794	0.749866	0.92677		-0.0668634	0.747341	0.902137		0.000184039	0.99926	0.999938
PWY0-162	superpathway of pyrimidine ribonucleotides de novo biosynthesis		-0.0670537	0.751745	0.92677		-0.0619081	0.768516	0.90927		-0.00514566	0.979576	0.999938
GLUDEG-I-PWY	GABA shunt		-0.0663495	0.759266	0.927725		-0.27148	0.208341	0.812643		0.205131	0.3191	0.999938
PWY-6396	superpathway of 2,3-butanediol biosynthesis		0.115325	0.760317	0.927725		-0.120485	0.748097	0.902137		0.23581	0.511175	0.999938
PWY-7052	cyanophycin metabolism		0.189816	0.767008	0.927725		-0.505973	0.426835	0.812643		0.695789	0.253834	0.999938
DENOVOPURINE2-PWY	superpathway of purine nucleotides de novo biosynthesis II		-0.046716	0.767392	0.927725		0.00551528	0.971922	0.99121		-0.0522313	0.727367	0.999938
PWY-I9	L-cysteine biosynthesis VI (from L-methionine)		0.0530428	0.768518	0.927725		-0.0573405	0.748523	0.902137		0.110383	0.518849	0.999938
PWY-1622	formaldehyde assimilation I (serine pathway)		0.0350091	0.796092	0.927725		-0.00206589	0.987738	0.99121		0.037075	0.772963	0.999938
PWY-6160	3-dehydroquinate biosynthesis II (archaea)		0.129767	0.79624	0.927725		-0.446888	0.371219	0.812643		0.576655	0.228211	0.999938
ARGININE-SYN4-PWY	L-ornithine biosynthesis II		-0.0308454	0.797022	0.927725		-0.0718725	0.546247	0.812643		0.0410271	0.71839	0.999938
PWY-5918	superpathway of heme b biosynthesis from glutamate		0.1474	0.797823	0.927725		-0.396581	0.487881	0.812643		0.543982	0.32018	0.999938
PWY-7286	7-(3-amino-3-carboxypropyl)-wyosine biosynthesis		0.130667	0.79964	0.927725		-0.455022	0.374111	0.812643		0.585689	0.232173	0.999938
PWY-6141	archaetidylserine and archaetidylethanolamine biosynthesis		0.125546	0.802391	0.927725		-0.442544	0.37504	0.812643		0.56809	0.234332	0.999938
PWY0-1261	anhydromuropeptides recycling I		0.0873962	0.806597	0.927725		0.166823	0.637866	0.837524		-0.0794269	0.814536	0.999938
PWY-5196	factor 430 biosynthesis		0.132441	0.806621	0.927725		-0.471798	0.380524	0.812643		0.604239	0.240788	0.999938
PWY-6350	archaetidylinositol biosynthesis		0.124047	0.808236	0.927725		-0.446328	0.379849	0.812643		0.570375	0.241141	0.999938
PWY-8187	L-arginine degradation XIII (reductive Stickland reaction)		0.042693	0.809312	0.927725		0.0969243	0.581178	0.812643		-0.0542312	0.746595	0.999938
PWY-7377	cob(II)yrinate a,c-diamide biosynthesis I (early cobalt insertion)		0.0357123	0.811723	0.927725		-0.0667589	0.653778	0.848073		0.102471	0.471739	0.999938
PWY-6654	phosphopantothenate biosynthesis III (archaebacteria)		0.133226	0.812714	0.927725		-0.484755	0.385954	0.812643		0.617981	0.24831	0.999938
PWY-6148	tetrahydromethanopterin biosynthesis		0.133068	0.812882	0.927725		-0.48468	0.3859	0.812643		0.617748	0.248361	0.999938
PWY-6349	CDP-archaeol biosynthesis		0.122418	0.813961	0.927725		-0.449281	0.385103	0.812643		0.571699	0.248334	0.999938
P261-PWY	coenzyme M biosynthesis I		0.124941	0.814399	0.927725		-0.466923	0.377653	0.812643		0.591864	0.242776	0.999938
METHANOGENESIS-PWY	methanogenesis from H2 and CO2		0.125184	0.816375	0.927725		-0.466651	0.384022	0.812643		0.591835	0.248819	0.999938
HEME-BIOSYNTHESIS-II-1	heme b biosynthesis V (aerobic)		-0.0924159	0.820705	0.927725		-0.0931273	0.817987	0.936914		0.000711417	0.998532	0.999938
HEMESYN2-PWY	heme b biosynthesis II (oxygen-independent)		-0.0924159	0.820705	0.927725		-0.0931273	0.817987	0.936914		0.000711417	0.998532	0.999938
PWY-6165	chorismate biosynthesis II (archaea)		0.136077	0.825945	0.927725		-0.516879	0.400835	0.812643		0.652956	0.267539	0.999938
P108-PWY	pyruvate fermentation to propanoate I		0.0555121	0.828051	0.927725		0.286954	0.259557	0.812643		-0.231442	0.340899	0.999938
PWY-5209	methyl-coenzyme M oxidation to CO2		0.114642	0.830556	0.927725		-0.45208	0.396056	0.812643		0.566723	0.26636	0.999938
PWY-6167	flavin biosynthesis II (archaea)		0.136095	0.831747	0.927725		-0.528349	0.406749	0.812643		0.664445	0.275697	0.999938
OANTIGEN-PWY	O-antigen building blocks biosynthesis (E. coli)		0.0286832	0.833462	0.927725		-0.0580376	0.668255	0.850038		0.0867207	0.503204	0.999938
P185-PWY	formaldehyde assimilation III (dihydroxyacetone cycle)		0.0666658	0.835814	0.927725		0.00474392	0.988142	0.99121		0.0619219	0.83917	0.999938
GOLPDLCAT-PWY	superpathway of glycerol degradation to 1,3-propanediol		0.0550924	0.838705	0.927746		-0.0495707	0.853575	0.957308		0.104663	0.683604	0.999938
PWY-1861	formaldehyde assimilation II (assimilatory RuMP Cycle)		-0.0554257	0.858591	0.943997		-0.382585	0.217199	0.812643		0.327159	0.269156	0.999938
PWY-6731	starch degradation III		-0.0233641	0.859242	0.943997		-0.0930815	0.477099	0.812643		0.0697174	0.577213	0.999938
PWY-7237	myo-, chiro- and scyllo-inositol degradation		0.0321047	0.865814	0.944812		-0.0263637	0.888794	0.962992		0.0584685	0.745652	0.999938
PWY-7784	reductive acetyl coenzyme A pathway II (autotrophic methanogens)		0.119422	0.865834	0.944812		-0.557015	0.427933	0.812643		0.676437	0.314356	0.999938
HEME-BIOSYNTHESIS-II	heme b biosynthesis I (aerobic)		0.0732935	0.887915	0.95975		-0.362923	0.482487	0.812643		0.436216	0.377521	0.999938
PWY-7234	inosine-5'-phosphate biosynthesis III		0.0262689	0.891696	0.95975		0.00541431	0.977438	0.99121		0.0208546	0.909265	0.999938
PWY-5860	superpathway of demethylmenaquinol-6 biosynthesis I		0.052008	0.897579	0.95975		0.192777	0.630876	0.832426		-0.140769	0.713472	0.999938
PWY-5862	superpathway of demethylmenaquinol-9 biosynthesis		0.052008	0.897579	0.95975		0.192777	0.630876	0.832426		-0.140769	0.713472	0.999938
PWY-702	L-methionine biosynthesis II		-0.0209194	0.905791	0.95975		-0.124125	0.479792	0.812643		0.103206	0.538596	0.999938
PWY-6641	superpathway of sulfolactate degradation		-0.0644039	0.90586	0.95975		-0.723579	0.182806	0.812643		0.659175	0.20397	0.999938
PWY-5845	superpathway of menaquinol-9 biosynthesis		0.0469402	0.906266	0.95975		0.168835	0.669692	0.850038		-0.121895	0.747231	0.999938
PWY-5850	superpathway of menaquinol-6 biosynthesis		0.0469402	0.906266	0.95975		0.168835	0.669692	0.850038		-0.121895	0.747231	0.999938
PWY-5896	superpathway of menaquinol-10 biosynthesis		0.0469402	0.906266	0.95975		0.168835	0.669692	0.850038		-0.121895	0.747231	0.999938
PWY-241	C4 photosynthetic carbon assimilation cycle, NADP-ME type		-0.0356584	0.916549	0.967468		-0.255843	0.449438	0.812643		0.220184	0.495708	0.999938
P221-PWY	octane oxidation		-0.0152916	0.926584	0.974219		-0.00916751	0.955608	0.99121		-0.00612414	0.968965	0.999938
PWY-7199	pyrimidine deoxyribonucleosides salvage		0.0566758	0.928976	0.974219		-0.711898	0.260951	0.812643		0.768573	0.204608	0.999938
PWY-5838	superpathway of menaquinol-8 biosynthesis I		-0.0279923	0.936725	0.976999		0.171816	0.623649	0.832426		-0.199808	0.550621	0.999938
PWY-5840	superpathway of menaquinol-7 biosynthesis		-0.0267174	0.939798	0.976999		0.173189	0.622019	0.832426		-0.199907	0.551724	0.999938
PWY-7117	C4 photosynthetic carbon assimilation cycle, PEPCK type		-0.0237485	0.94513	0.976999		-0.26515	0.439524	0.812643		0.241401	0.461465	0.999938
PWY-5897	superpathway of menaquinol-11 biosynthesis		-0.0223155	0.949777	0.976999		0.185211	0.598627	0.822794		-0.207526	0.537301	0.999938
PWY-5898	superpathway of menaquinol-12 biosynthesis		-0.0223155	0.949777	0.976999		0.185211	0.598627	0.822794		-0.207526	0.537301	0.999938
PWY-5899	superpathway of menaquinol-13 biosynthesis		-0.0223155	0.949777	0.976999		0.185211	0.598627	0.822794		-0.207526	0.537301	0.999938
P341-PWY	glycolysis V (Pyrococcus)		-0.0419962	0.953683	0.977024		0.830683	0.248782	0.812643		-0.872679	0.205271	0.999938
PWY0-1241	ADP-L-glycero-&beta;-D-manno-heptose biosynthesis		0.0202675	0.95585	0.977024		0.380512	0.296422	0.812643		-0.360245	0.30099	0.999938
PWY-7883	anhydromuropeptides recycling II		-0.0134809	0.964245	0.977476		-0.335657	0.262412	0.812643		0.322176	0.260408	0.999938
CARNMET-PWY	L-carnitine degradation I		-0.0170886	0.966507	0.977476		0.379092	0.349108	0.812643		-0.396181	0.306167	0.999938
P562-PWY	myo-inositol degradation I		-0.00983131	0.968127	0.977476		-0.0563323	0.817566	0.936914		0.046501	0.842079	0.999938
PWY-5837	2-carboxy-1,4-naphthoquinol biosynthesis		0.014286	0.968397	0.977476		0.281809	0.431778	0.812643		-0.267523	0.434895	0.999938
PWY-6292	superpathway of L-cysteine biosynthesis (mammalian)		-0.00500638	0.976467	0.980418		0.0326845	0.846146	0.955443		-0.0376909	0.814908	0.999938
PWY-5861	superpathway of demethylmenaquinol-8 biosynthesis I		-0.0101484	0.977383	0.980418		0.216795	0.542098	0.812643		-0.226944	0.504412	0.999938
PWY-2941	L-lysine biosynthesis II		-0.00154857	0.995789	0.995789		0.0436394	0.880886	0.962992		-0.045188	0.871038	0.999938

## Sheet: S1_PICRUSt2_Enzymatic Functions
Sample size n= 94
			RLS vs CTR				INS vs CTR				RLS vs INS
ID	Description		logFC	P.Value	adj.P.Val		logFC	P.Value	adj.P.Val		logFC	P.Value	adj.P.Val
2.3.1.263	2-amino-4-oxopentanoate thiolase		1.4827	0.0040244	0.856067		0.638597	0.203222	0.905396		0.844104	0.0797022	0.999685
3.2.1.184	UDP-N,N'-diacetylbacillosamine 2-epimerase (hydrolyzing)		0.875896	0.0105906	0.856067		0.75759	0.0252542	0.905396		0.118306	0.710856	0.999685
4.1.3.30	Methylisocitrate lyase		-0.957656	0.0108246	0.856067		-0.434197	0.237432	0.905396		-0.523459	0.137085	0.999685
4.2.1.18	Methylglutaconyl-CoA hydratase		-0.957656	0.0108246	0.856067		-0.434197	0.237432	0.905396		-0.523459	0.137085	0.999685
2.7.7.82	CMP-N,N'-diacetyllegionaminic acid synthase		0.819166	0.0112644	0.856067		0.726209	0.02307	0.905396		0.0929571	0.757502	0.999685
5.2.1.1	Maleate isomerase		-1.37193	0.011497	0.856067		-0.626341	0.238226	0.905396		-0.745587	0.142716	0.999685
3.2.2.30	Aminodeoxyfutalosine nucleosidase		1.17897	0.0117039	0.856067		0.616821	0.17814	0.905396		0.562148	0.19896	0.999685
3.6.1.61	Diadenosine hexaphosphate hydrolase (ATP-forming)		1.17897	0.0117039	0.856067		0.616821	0.17814	0.905396		0.562148	0.19896	0.999685
3.5.3.26	(S)-ureidoglycine aminohydrolase		-0.546164	0.0130598	0.856067		-0.319821	0.138494	0.905396		-0.226343	0.271322	0.999685
1.1.99.28	Glucose-fructose oxidoreductase		1.26081	0.0136137	0.856067		0.931517	0.0641694	0.905396		0.329297	0.489936	0.999685
5.4.3.5	D-ornithine 4,5-aminomutase		1.19605	0.0139718	0.856067		0.246619	0.603597	0.915625		0.949434	0.0386787	0.999685
5.1.1.13	Aspartate racemase		0.478013	0.0160527	0.856067		0.310914	0.111178	0.905396		0.167099	0.368045	0.999685
2.4.1.109	Dolichyl-phosphate-mannose--protein mannosyltransferase		0.546465	0.0171278	0.856067		0.373327	0.0979078	0.905396		0.173137	0.419154	0.999685
1.1.1.411	L-threonate 2-dehydrogenase		1.59737	0.0175678	0.856067		1.6995	0.0110897	0.905396		-0.102123	0.870795	0.999685
6.3.1.5	NAD(+) synthase		0.730808	0.0183286	0.856067		0.673971	0.0280333	0.905396		0.0568365	0.844215	0.999685
2.6.1.76	Diaminobutyrate--2-oxoglutarate transaminase		1.18333	0.0189424	0.856067		1.44136	0.0042597	0.905396		-0.258034	0.583965	0.999685
2.5.1.68	(2Z,6E)-farnesyl diphosphate synthase		1.09572	0.0202694	0.856067		0.53382	0.248931	0.905396		0.561895	0.204544	0.999685
5.1.1.12	Ornithine racemase		0.548684	0.020609	0.856067		0.303073	0.19285	0.905396		0.245611	0.268892	0.999685
1.17.8.1	Hydroxysqualene dehydroxylase		1.79195	0.0245057	0.856067		1.63787	0.0378971	0.905396		0.15408	0.836136	0.999685
2.3.1.251	Lipid IV(A) palmitoyltransferase		1.79195	0.0245057	0.856067		1.63787	0.0378971	0.905396		0.15408	0.836136	0.999685
4.2.3.156	Hydroxysqualene synthase		1.79195	0.0245057	0.856067		1.63787	0.0378971	0.905396		0.15408	0.836136	0.999685
1.1.1.320	Benzil reductase ((S)-benzoin forming)		1.28157	0.0253285	0.856067		0.465239	0.407525	0.905396		0.816334	0.130133	0.999685
2.1.1.248	[Methylamine--corrinoid protein] Co-methyltransferase		1.28157	0.0253285	0.856067		0.465239	0.407525	0.905396		0.816334	0.130133	0.999685
2.4.1.321	Cellobionic acid phosphorylase		1.28157	0.0253285	0.856067		0.465239	0.407525	0.905396		0.816334	0.130133	0.999685
2.4.1.333	1,2-beta-oligoglucan phosphorylase		1.28157	0.0253285	0.856067		0.465239	0.407525	0.905396		0.816334	0.130133	0.999685
4.2.1.149	Crotonobetainyl-CoA hydratase		-0.781717	0.0326355	0.856067		-0.228516	0.52419	0.905396		-0.553201	0.108887	0.999685
2.7.1.219	D-threonate 4-kinase		-0.371782	0.0327059	0.856067		-0.0429943	0.800965	0.951832		-0.328788	0.0460887	0.999685
2.7.1.220	D-erythronate 4-kinase		-0.371782	0.0327059	0.856067		-0.0429943	0.800965	0.951832		-0.328788	0.0460887	0.999685
1.13.12.16	Nitronate monooxygenase		1.73107	0.0331295	0.856067		1.56122	0.0523152	0.905396		0.169846	0.82335	0.999685
3.2.1.130	Glycoprotein endo-alpha-1,2-mannosidase		-0.876524	0.0345423	0.856067		-0.165124	0.684585	0.931413		-0.711401	0.0695625	0.999685
3.2.1.198	Alpha-mannan endo-1,2-alpha-mannanase		-0.876524	0.0345423	0.856067		-0.165124	0.684585	0.931413		-0.711401	0.0695625	0.999685
4.2.1.160	isomerase/dehydratase		1.10372	0.0360076	0.856067		0.744966	0.15108	0.905396		0.358757	0.467488	0.999685
3.2.1.65	Levanase		1.37586	0.0363346	0.856067		1.09068	0.093044	0.905396		0.285175	0.643439	0.999685
2.1.1.35	tRNA (uracil(54)-C(5))-methyltransferase		1.6722	0.0372411	0.856067		1.64535	0.0388452	0.905396		0.026852	0.971516	0.999685
5.1.3.10	CDP-paratose 2-epimerase		-1.38159	0.0405426	0.856067		-2.32511	0.000673428	0.905396		0.943519	0.138033	0.999685
1.1.1.90	Aryl-alcohol dehydrogenase		-0.640915	0.0446434	0.856067		-0.0938516	0.764439	0.946006		-0.547063	0.0701524	0.999685
3.2.1.85	6-phospho-beta-galactosidase		-0.640915	0.0446434	0.856067		-0.0938516	0.764439	0.946006		-0.547063	0.0701524	0.999685
3.5.4.43	Hydroxydechloroatrazine ethylaminohydrolase		-0.640915	0.0446434	0.856067		-0.0938516	0.764439	0.946006		-0.547063	0.0701524	0.999685
2.7.10.1	Receptor protein-tyrosine kinase		1.0265	0.0456247	0.856067		1.09883	0.031383	0.905396		-0.0723304	0.880615	0.999685
2.7.10.2	Non-specific protein-tyrosine kinase		1.0265	0.0456247	0.856067		1.09883	0.031383	0.905396		-0.0723304	0.880615	0.999685
2.5.1.103	Presqualene diphosphate synthase		1.78329	0.0488267	0.856067		1.42672	0.110848	0.905396		0.35657	0.674678	0.999685
5.1.2.7	Tagaturonate epimerase		1.35652	0.048977	0.856067		0.580856	0.391349	0.905396		0.775664	0.231995	0.999685
3.4.25.2	HslU--HslV peptidase		1.1622	0.0497986	0.856067		0.643942	0.269793	0.905396		0.518261	0.352277	0.999685
5.3.2.5	2,3-diketo-5-methylthiopentyl-1-phosphate enolase		-0.88312	0.0538584	0.856067		-0.433842	0.336016	0.905396		-0.449277	0.297454	0.999685
3.4.21.110	C5a peptidase		0.914525	0.0582148	0.856067		1.02998	0.0320829	0.905396		-0.115458	0.798984	0.999685
3.5.1.54	Allophanate hydrolase		0.914525	0.0582148	0.856067		1.02998	0.0320829	0.905396		-0.115458	0.798984	0.999685
3.5.1.4	Amidase		-0.580791	0.0611976	0.856067		0.00209241	0.994523	0.999587		-0.582884	0.0478734	0.999685
2.8.3.12	Glutaconate CoA-transferase		0.394486	0.0615975	0.856067		0.397773	0.0576142	0.905396		-0.0032868	0.986768	0.999685
5.3.3.18	2-(1,2-epoxy-1,2-dihydrophenyl)acetyl-CoA isomerase		-0.549215	0.062656	0.856067		0.263542	0.364409	0.905396		-0.812756	0.00416902	0.999685
4.1.2.22	Fructose-6-phosphate phosphoketolase		0.342737	0.0629434	0.856067		0.125698	0.488237	0.905396		0.217039	0.211922	0.999685
4.1.2.9	Phosphoketolase		0.342737	0.0629434	0.856067		0.125698	0.488237	0.905396		0.217039	0.211922	0.999685
1.1.1.132	GDP-mannose 6-dehydrogenase		1.5624	0.0640427	0.856067		1.31493	0.115302	0.905396		0.247473	0.75488	0.999685
2.5.1.18	Glutathione transferase		1.5624	0.0640427	0.856067		1.31493	0.115302	0.905396		0.247473	0.75488	0.999685
3.5.1.68	N-formylglutamate deformylase		1.5624	0.0640427	0.856067		1.31493	0.115302	0.905396		0.247473	0.75488	0.999685
3.6.3.12	Transferred entry 7.2.2.6		-0.370972	0.0646169	0.856067		-0.0503423	0.798627	0.951832		-0.32063	0.0916798	0.999685
6.1.1.13	D-alanine--poly(phosphoribitol) ligase		0.600899	0.0653587	0.856067		0.383924	0.232811	0.905396		0.216975	0.479338	0.999685
1.8.5.3	Respiratory dimethylsulfoxide reductase		-0.480617	0.0673889	0.856067		0.156633	0.544642	0.905396		-0.63725	0.011267	0.999685
2.7.1.190	Aminoglycoside 2''-phosphotransferase		0.798111	0.0694968	0.856067		1.02256	0.0198481	0.905396		-0.22445	0.587247	0.999685
4.2.1.83	4-oxalmesaconate hydratase		0.798111	0.0694968	0.856067		1.02256	0.0198481	0.905396		-0.22445	0.587247	0.999685
1.3.1.31	2-enoate reductase		0.415654	0.0696026	0.856067		0.288625	0.202062	0.905396		0.127029	0.555472	0.999685
5.1.3.15	Glucose-6-phosphate 1-epimerase		0.60373	0.0701849	0.856067		0.112196	0.732229	0.935212		0.491534	0.119221	0.999685
5.4.99.15	(1->4)-alpha-D-glucan 1-alpha-D-glucosylmutase		1.61141	0.0706186	0.856067		1.31582	0.135681	0.905396		0.295588	0.72424	0.999685
4.2.1.167	(R)-2-hydroxyglutaryl-CoA dehydratase		0.364761	0.0722816	0.856067		0.421946	0.0367715	0.905396		-0.0571851	0.764364	0.999685
4.3.1.18	D-serine ammonia-lyase		-0.333197	0.0735394	0.856067		-0.137382	0.453781	0.905396		-0.195815	0.264861	0.999685
4.3.1.1	Aspartate ammonia-lyase		-0.283594	0.0738743	0.856067		-0.202872	0.195641	0.905396		-0.0807213	0.588611	0.999685
2.3.1.187	Acetyl-S-ACP:malonate ACP transferase		0.645474	0.0741292	0.856067		0.811116	0.0244991	0.905396		-0.165642	0.626078	0.999685
2.7.7.66	Malonate decarboxylase holo-[acyl-carrier protein] synthase		0.645474	0.0741292	0.856067		0.811116	0.0244991	0.905396		-0.165642	0.626078	0.999685
6.2.1.35	Acetate--[acyl-carrier protein] ligase		0.645474	0.0741292	0.856067		0.811116	0.0244991	0.905396		-0.165642	0.626078	0.999685
1.3.7.8	Benzoyl-CoA reductase		0.324134	0.0789069	0.856067		0.395128	0.031643	0.905396		-0.0709941	0.682437	0.999685
1.8.5.2	Thiosulfate dehydrogenase (quinone)		-0.514776	0.0843284	0.856067		-0.303621	0.302293	0.905396		-0.211155	0.452266	0.999685
2.1.1.21	Methylamine--glutamate N-methyltransferase		-1.14099	0.0847684	0.856067		-0.754369	0.248601	0.905396		-0.386623	0.535033	0.999685
2.7.1.168	D-glycero-alpha-D-manno-heptose-7-phosphate kinase		-0.366659	0.0852279	0.856067		-0.0979616	0.640487	0.920019		-0.268698	0.182114	0.999685
2.1.1.77	Protein-L-isoaspartate(D-aspartate) O-methyltransferase		0.728174	0.0887798	0.856067		0.248744	0.55512	0.905396		0.479429	0.235468	0.999685
2.7.1.188	2-epi-5-epi-valiolone 7-kinase		0.728174	0.0887798	0.856067		0.248744	0.55512	0.905396		0.479429	0.235468	0.999685
2.7.1.214	C(7)-cyclitol 7-kinase		0.728174	0.0887798	0.856067		0.248744	0.55512	0.905396		0.479429	0.235468	0.999685
2.7.1.60	N-acylmannosamine kinase		0.728174	0.0887798	0.856067		0.248744	0.55512	0.905396		0.479429	0.235468	0.999685
2.7.1.87	Streptomycin 3''-kinase		0.728174	0.0887798	0.856067		0.248744	0.55512	0.905396		0.479429	0.235468	0.999685
2.7.3.13	Glutamine kinase		0.728174	0.0887798	0.856067		0.248744	0.55512	0.905396		0.479429	0.235468	0.999685
3.4.17.22	Metallocarboxypeptidase D		0.728174	0.0887798	0.856067		0.248744	0.55512	0.905396		0.479429	0.235468	0.999685
3.4.21.121	Lys-Lys/Arg-Xaa endopeptidase		0.728174	0.0887798	0.856067		0.248744	0.55512	0.905396		0.479429	0.235468	0.999685
3.4.22.47	Gingipain K		0.728174	0.0887798	0.856067		0.248744	0.55512	0.905396		0.479429	0.235468	0.999685
1.2.5.1	Pyruvate dehydrogenase (quinone)		-0.364969	0.0891213	0.856067		-0.178125	0.400166	0.905396		-0.186843	0.356034	0.999685
2.7.8.46	Teichoic acid ribitol-phosphate primase		0.969707	0.0919928	0.856067		0.504711	0.374046	0.905396		0.464997	0.391447	0.999685
1.1.1.91	Aryl-alcohol dehydrogenase (NADP(+))		1.29901	0.0952107	0.856067		-0.272184	0.722604	0.931632		1.57119	0.0342289	0.999685
3.2.1.156	Oligosaccharide reducing-end xylanase		0.352232	0.0966871	0.856067		0.338526	0.107501	0.905396		0.0137062	0.945239	0.999685
4.2.1.70	Pseudouridylate synthase		0.444685	0.0967513	0.856067		0.434052	0.102267	0.905396		0.0106329	0.96634	0.999685
3.4.21.72	IgA-specific serine endopeptidase		0.886804	0.0982823	0.856067		-0.135298	0.797864	0.951832		1.0221	0.0453274	0.999685
1.3.99.23	All-trans-retinol 13,14-reductase		1.37273	0.0985752	0.856067		1.18387	0.150379	0.905396		0.188863	0.80922	0.999685
2.4.2.26	Protein xylosyltransferase		1.37273	0.0985752	0.856067		1.18387	0.150379	0.905396		0.188863	0.80922	0.999685
3.5.1.26	N(4)-(beta-N-acetylglucosaminyl)-L-asparaginase		-0.559682	0.0989715	0.856067		-0.159569	0.633086	0.91763		-0.400113	0.212153	0.999685
3.1.3.89	5'-deoxynucleotidase		0.341878	0.10003	0.856067		0.142713	0.486277	0.905396		0.199165	0.310099	0.999685
3.4.17.19	Carboxypeptidase Taq		0.37453	0.100279	0.856067		0.12208	0.586754	0.909758		0.25245	0.241044	0.999685
2.6.1.85	Aminodeoxychorismate synthase		-0.246928	0.101419	0.856067		-0.132053	0.374809	0.905396		-0.114875	0.419043	0.999685
3.2.2.8	Ribosylpyrimidine nucleosidase		-0.430593	0.102045	0.856067		-0.0701292	0.786902	0.951826		-0.360463	0.148329	0.999685
3.4.21.19	Glutamyl endopeptidase		0.786881	0.102429	0.856067		0.270635	0.568797	0.905396		0.516246	0.256741	0.999685
1.2.1.87	Propanal dehydrogenase (CoA-propanoylating)		-0.269218	0.102896	0.856067		-0.196448	0.228815	0.905396		-0.0727705	0.639751	0.999685
1.1.1.262	4-hydroxythreonine-4-phosphate dehydrogenase		-0.254492	0.104045	0.856067		-0.0592549	0.700888	0.931413		-0.195237	0.187443	0.999685
4.1.1.70	Transferred entry 7.2.4.5		0.287533	0.104175	0.856067		0.37702	0.032742	0.905396		-0.0894869	0.591424	0.999685
1.1.1.339	dTDP-6-deoxy-L-talose 4-dehydrogenase (NAD(+))		0.886582	0.105001	0.856067		0.435673	0.419509	0.905396		0.450908	0.382186	0.999685
2.1.1.187	23S rRNA (guanine(745)-N(1))-methyltransferase		0.30136	0.105094	0.856067		0.0699366	0.702694	0.931413		0.231424	0.188348	0.999685
2.1.1.166	23S rRNA (uridine(2552)-2'-O)-methyltransferase		1.27365	0.10666	0.856067		1.29813	0.0976499	0.905396		-0.0244786	0.973726	0.999685
1.12.1.2	Hydrogen dehydrogenase		0.94414	0.107123	0.856067		0.790831	0.172925	0.905396		0.153309	0.78114	0.999685
1.12.1.4	Hydrogenase (NAD(+), ferredoxin)		0.94414	0.107123	0.856067		0.790831	0.172925	0.905396		0.153309	0.78114	0.999685
1.13.11.41	2,4'-dihydroxyacetophenone dioxygenase		0.94414	0.107123	0.856067		0.790831	0.172925	0.905396		0.153309	0.78114	0.999685
1.13.11.50	Acetylacetone-cleaving enzyme		0.94414	0.107123	0.856067		0.790831	0.172925	0.905396		0.153309	0.78114	0.999685
1.3.1.78	Arogenate dehydrogenase (NADP(+))		0.94414	0.107123	0.856067		0.790831	0.172925	0.905396		0.153309	0.78114	0.999685
2.7.1.19	Phosphoribulokinase		0.94414	0.107123	0.856067		0.790831	0.172925	0.905396		0.153309	0.78114	0.999685
6.3.2.3	Glutathione synthase		0.94414	0.107123	0.856067		0.790831	0.172925	0.905396		0.153309	0.78114	0.999685
2.7.8.37	Alpha-D-ribose 1-methylphosphonate 5-triphosphate synthase		-0.959683	0.108788	0.856067		-0.449689	0.446336	0.905396		-0.509994	0.36652	0.999685
2.4.1.80	Ceramide glucosyltransferase		0.693796	0.110538	0.856067		0.630513	0.143452	0.905396		0.0632827	0.877163	0.999685
1.2.4.4	3-methyl-2-oxobutanoate dehydrogenase (2-methylpropanoyl-transferring)		-0.345975	0.111547	0.856067		-0.180793	0.399619	0.905396		-0.165182	0.420639	0.999685
5.1.3.29	L-fucose mutarotase		-0.227144	0.112143	0.856067		-0.107259	0.447172	0.905396		-0.119885	0.374331	0.999685
3.4.11.10	Bacterial leucyl aminopeptidase		0.390298	0.114136	0.856067		0.434091	0.0771534	0.905396		-0.0437928	0.850712	0.999685
6.5.1.3	RNA ligase (ATP)		-0.292211	0.115957	0.856067		-0.257357	0.162361	0.905396		-0.034854	0.842218	0.999685
2.7.8.11	CDP-diacylglycerol--inositol 3-phosphatidyltransferase		1.14876	0.117433	0.856067		-0.288042	0.690494	0.931413		1.4368	0.0399671	0.999685
4.3.1.15	Diaminopropionate ammonia-lyase		-0.234231	0.117895	0.856067		-0.0863927	0.558771	0.905396		-0.147838	0.29623	0.999685
2.1.1.74	(NAD(P)H-oxidizing)		0.32168	0.117937	0.856067		0.110349	0.586587	0.909758		0.211331	0.277108	0.999685
1.12.98.1	Coenzyme F420 hydrogenase		0.433853	0.118941	0.856067		0.0749522	0.784643	0.951826		0.358901	0.173155	0.999685
3.1.2.6	Hydroxyacylglutathione hydrolase		1.2192	0.12038	0.856067		1.34128	0.0855875	0.905396		-0.122082	0.868874	0.999685
3.1.26.8	Ribonuclease M5		0.323527	0.120487	0.856067		0.0687649	0.73781	0.937803		0.254762	0.196416	0.999685
2.3.1.61	Dihydrolipoyllysine-residue succinyltransferase		-0.389517	0.120677	0.856067		-0.179954	0.467604	0.905396		-0.209563	0.376486	0.999685
3.4.11.6	Aminopeptidase B		0.382122	0.120706	0.856067		0.435204	0.0755465	0.905396		-0.0530824	0.819017	0.999685
2.8.1.11	Molybdopterin synthase sulfurtransferase		-0.287801	0.120941	0.856067		-0.134112	0.464093	0.905396		-0.153688	0.380369	0.999685
2.1.1.163	Demethylmenaquinone methyltransferase		-0.251767	0.121249	0.856067		-0.0678077	0.672136	0.927084		-0.18396	0.231307	0.999685
2.1.1.201	2-methoxy-6-polyprenyl-1,4-benzoquinol methylase		-0.251767	0.121249	0.856067		-0.0678077	0.672136	0.927084		-0.18396	0.231307	0.999685
4.1.2.40	Tagatose-bisphosphate aldolase		0.419082	0.123392	0.856067		0.235803	0.380181	0.905396		0.183279	0.475118	0.999685
3.6.1.63	Alpha-D-ribose 1-methylphosphonate 5-triphosphate diphosphatase		-0.756947	0.124837	0.856067		-0.309001	0.525512	0.905396		-0.447946	0.336304	0.999685
4.7.1.1	Alpha-D-ribose 1-methylphosphonate 5-phosphate C-P-lyase		-0.756947	0.124837	0.856067		-0.309001	0.525512	0.905396		-0.447946	0.336304	0.999685
3.5.1.81	N-acyl-D-amino-acid deacylase		0.295705	0.125199	0.856067		0.276739	0.147883	0.905396		0.0189664	0.916867	0.999685
3.2.1.197	Beta-1,2-mannosidase		-0.401665	0.125729	0.856067		-0.1682	0.515909	0.905396		-0.233465	0.346083	0.999685
2.7.7.56	tRNA nucleotidyltransferase		0.282247	0.126843	0.856067		0.247949	0.175934	0.905396		0.0342982	0.843925	0.999685
3.1.4.58	RNA 2',3'-cyclic 3'-phosphodiesterase		0.408036	0.127245	0.856067		0.196167	0.457741	0.905396		0.211868	0.401612	0.999685
3.6.1.11	Exopolyphosphatase		-0.172208	0.12761	0.856067		-0.128069	0.252179	0.905396		-0.0441399	0.678682	0.999685
3.6.1.40	Guanosine-5'-triphosphate,3'-diphosphate diphosphatase		-0.172208	0.12761	0.856067		-0.128069	0.252179	0.905396		-0.0441399	0.678682	0.999685
5.3.1.25	L-fucose isomerase		-0.227126	0.129047	0.856067		-0.113733	0.441499	0.905396		-0.113392	0.422126	0.999685
5.3.1.3	D-arabinose isomerase		-0.227126	0.129047	0.856067		-0.113733	0.441499	0.905396		-0.113392	0.422126	0.999685
1.1.1.409	4-phospho-D-erythronate 3-dehydrogenase		-0.252695	0.131116	0.856067		0.0100269	0.951551	0.995142		-0.262722	0.0983913	0.999685
1.1.1.408	4-phospho-D-threonate 3-dehydrogenase		-0.252695	0.131116	0.856067		0.0100269	0.951551	0.995142		-0.262722	0.0983913	0.999685
3.2.1.183	UDP-N-acetylglucosamine 2-epimerase (hydrolyzing)		0.970838	0.132019	0.856067		0.168461	0.790994	0.951826		0.802377	0.188694	0.999685
3.1.6.1	Arylsulfatase (type I)		-0.28066	0.133193	0.856067		-0.135069	0.464289	0.905396		-0.145591	0.409395	0.999685
1.2.1.96	4-hydroxybenzaldehyde dehydrogenase (NADP(+))		-0.623444	0.135714	0.856067		0.0280108	0.945805	0.994822		-0.651455	0.100711	0.999685
1.8.5.6	Sulfite dehydrogenase (quinone)		-0.623444	0.135714	0.856067		0.0280108	0.945805	0.994822		-0.651455	0.100711	0.999685
2.3.1.243	Lauroyl-Kdo(2)-lipid IV(A) myristoyltransferase		-0.623444	0.135714	0.856067		0.0280108	0.945805	0.994822		-0.651455	0.100711	0.999685
2.4.1.347	Alpha,alpha-trehalose-phosphate synthase (ADP-forming)		-0.623444	0.135714	0.856067		0.0280108	0.945805	0.994822		-0.651455	0.100711	0.999685
2.7.1.176	UDP-N-acetylglucosamine kinase		-0.623444	0.135714	0.856067		0.0280108	0.945805	0.994822		-0.651455	0.100711	0.999685
5.5.1.24	Tocopherol cyclase		-0.623444	0.135714	0.856067		0.0280108	0.945805	0.994822		-0.651455	0.100711	0.999685
1.21.4.3	Sarcosine reductase		-0.259396	0.136827	0.856067		-0.0567463	0.741451	0.939901		-0.20265	0.219509	0.999685
2.7.7.47	Streptomycin 3''-adenylyltransferase		0.724858	0.13772	0.856067		0.647364	0.181089	0.905396		0.0774939	0.86631	0.999685
1.17.4.1	Ribonucleoside-diphosphate reductase		-0.192268	0.138703	0.856067		-0.10252	0.42423	0.905396		-0.0897473	0.464096	0.999685
5.1.3.8	N-acylglucosamine 2-epimerase		-0.270138	0.140481	0.856067		-0.1344	0.457835	0.905396		-0.135737	0.432838	0.999685
6.5.1.6	DNA ligase (ATP or NAD(+))		0.758406	0.140585	0.856067		0.188039	0.711145	0.931413		0.570367	0.24156	0.999685
6.5.1.7	DNA ligase (ATP, ADP or GTP)		0.758406	0.140585	0.856067		0.188039	0.711145	0.931413		0.570367	0.24156	0.999685
1.10.3.14	Transferred entry 7.1.1.7		-0.261622	0.140638	0.856067		-0.06645	0.704465	0.931413		-0.195172	0.245403	0.999685
2.5.1.101	N,N'-diacetyllegionaminate synthase		0.299491	0.141266	0.856067		0.294218	0.145264	0.905396		0.00527298	0.97808	0.999685
1.13.11.79	Aerobic 5,6-dimethylbenzimidazole synthase		0.868104	0.142005	0.856067		0.992091	0.0914835	0.905396		-0.123988	0.82397	0.999685
2.7.7.80	Molybdopterin-synthase adenylyltransferase		-0.229719	0.144129	0.856067		-0.150764	0.332426	0.905396		-0.0789552	0.594678	0.999685
2.2.1.9	synthase		-0.284279	0.144687	0.856067		-0.101116	0.599198	0.915625		-0.183163	0.320215	0.999685
2.7.1.189	Autoinducer-2 kinase		-0.74554	0.145055	0.856067		-0.180226	0.721091	0.931413		-0.565314	0.243015	0.999685
3.5.4.32	8-oxoguanine deaminase		-0.74554	0.145055	0.856067		-0.180226	0.721091	0.931413		-0.565314	0.243015	0.999685
3.2.1.165	Exo-1,4-beta-D-glucosaminidase		-0.587499	0.145949	0.856067		-0.149023	0.708592	0.931413		-0.438476	0.251501	0.999685
1.8.1.8	Protein-disulfide reductase		-0.255704	0.146206	0.856067		-0.0647446	0.709271	0.931413		-0.19096	0.251517	0.999685
6.3.2.1	Pantoate--beta-alanine ligase (AMP-forming)		-0.201671	0.146434	0.856067		-0.147033	0.28468	0.905396		-0.0546383	0.676596	0.999685
2.7.1.51	L-fuculokinase		-0.234627	0.147239	0.856067		-0.149831	0.349312	0.905396		-0.0847953	0.578841	0.999685
2.7.1.52	Fucokinase		0.605899	0.148401	0.856067		0.262312	0.526393	0.905396		0.343587	0.38576	0.999685
3.4.14.11	Xaa-Pro dipeptidyl-peptidase		-0.787307	0.14896	0.856067		-0.717796	0.18447	0.905396		-0.0695105	0.892507	0.999685
3.1.1.83	Monoterpene epsilon-lactone hydrolase		0.257521	0.148967	0.856067		0.155471	0.378179	0.905396		0.10205	0.544568	0.999685
3.1.1.53	Sialate O-acetylesterase		-0.24155	0.149273	0.856067		-0.0872942	0.597587	0.915625		-0.154256	0.330015	0.999685
2.4.1.337	1,2-diacylglycerol 3-alpha-glucosyltransferase		0.294528	0.149383	0.856067		0.208909	0.301399	0.905396		0.0856196	0.656867	0.999685
6.2.1.13	Acetate--CoA ligase (ADP-forming)		0.758521	0.149422	0.856067		0.0620845	0.904799	0.992721		0.696436	0.162725	0.999685
2.8.1.10	Thiazole synthase		-0.19415	0.150081	0.856067		-0.137773	0.302014	0.905396		-0.0563769	0.657779	0.999685
3.5.1.16	Acetylornithine deacetylase		-0.260292	0.151273	0.856067		-0.0948125	0.596515	0.915625		-0.16548	0.334561	0.999685
2.3.1.29	Glycine C-acetyltransferase		-0.238966	0.152569	0.856067		-0.0601843	0.715085	0.931413		-0.178781	0.25813	0.999685
3.4.15.5	Peptidyl-dipeptidase Dcp		-0.265681	0.153628	0.856067		-0.0586519	0.749601	0.941018		-0.207029	0.240228	0.999685
1.1.1.37	Malate dehydrogenase		-0.245162	0.153829	0.856067		-0.0519332	0.759519	0.943282		-0.193229	0.235155	0.999685
1.5.99.14	6-hydroxypseudooxynicotine dehydrogenase		0.885485	0.153977	0.856067		0.378998	0.536724	0.905396		0.506486	0.388203	0.999685
2.7.7.81	Pseudaminic acid cytidylyltransferase		0.885485	0.153977	0.856067		0.378998	0.536724	0.905396		0.506486	0.388203	0.999685
3.4.24.70	Oligopeptidase A		-0.25083	0.155805	0.856067		-0.0571729	0.74308	0.940368		-0.193657	0.247053	0.999685
2.5.1.61	Hydroxymethylbilane synthase		-0.190148	0.156201	0.856067		-0.143495	0.27975	0.905396		-0.0466527	0.71231	0.999685
3.2.1.170	Mannosylglycerate hydrolase		0.84777	0.157165	0.856067		0.18557	0.75372	0.941472		0.6622	0.243155	0.999685
4.4.1.5	Lactoylglutathione lyase		-0.190519	0.157387	0.856067		-0.100893	0.448696	0.905396		-0.0896261	0.481257	0.999685
3.5.1.9	Arylformamidase		0.369972	0.157388	0.856067		0.000853997	0.997361	0.999587		0.369118	0.137188	0.999685
3.2.1.51	Alpha-L-fucosidase		-0.209381	0.157643	0.856067		-0.109774	0.453507	0.905396		-0.0996075	0.476626	0.999685
1.14.12.17	Nitric oxide dioxygenase		0.564926	0.157656	0.856067		0.0535488	0.892035	0.987671		0.511377	0.177277	0.999685
1.8.4.10	Adenylyl-sulfate reductase (thioredoxin)		-0.222232	0.157669	0.856067		-0.246394	0.114935	0.905396		0.0241612	0.87062	0.999685
1.8.4.8	Phosphoadenylyl-sulfate reductase (thioredoxin)		-0.222232	0.157669	0.856067		-0.246394	0.114935	0.905396		0.0241612	0.87062	0.999685
2.4.1.339	Beta-1,2-mannobiose phosphorylase		-0.51139	0.158012	0.856067		0.0826065	0.817254	0.958702		-0.593996	0.084702	0.999685
2.4.1.340	1,2-beta-oligomannan phosphorylase		-0.51139	0.158012	0.856067		0.0826065	0.817254	0.958702		-0.593996	0.084702	0.999685
1.1.1.14	L-iditol 2-dehydrogenase		-0.198219	0.158024	0.856067		-0.204441	0.142489	0.905396		0.00622257	0.962521	0.999685
3.2.1.99	Arabinan endo-1,5-alpha-L-arabinosidase		-0.297921	0.158143	0.856067		-0.120344	0.563798	0.905396		-0.177578	0.373487	0.999685
2.1.1.266	23S rRNA (adenine(2030)-N(6))-methyltransferase		-0.547248	0.158654	0.856067		-0.231971	0.545246	0.905396		-0.315277	0.390203	0.999685
3.2.2.10	Pyrimidine-5'-nucleotide nucleosidase		-0.190987	0.158991	0.856067		-0.115216	0.390199	0.905396		-0.0757715	0.553927	0.999685
4.1.1.11	Aspartate 1-decarboxylase		-0.201421	0.161383	0.856067		-0.158176	0.266776	0.905396		-0.0432447	0.749966	0.999685
4.2.1.28	Propanediol dehydratase		-0.278357	0.161736	0.856067		-0.456748	0.0219141	0.905396		0.178391	0.342981	0.999685
4.2.1.30	Glycerol dehydratase		-0.278357	0.161736	0.856067		-0.456748	0.0219141	0.905396		0.178391	0.342981	0.999685
4.1.3.27	Anthranilate synthase		-0.179499	0.161813	0.856067		-0.154892	0.223173	0.905396		-0.0246065	0.838898	0.999685
3.6.3.55	Transferred entry 7.3.2.6		0.514933	0.162693	0.856067		0.188564	0.604714	0.915625		0.326369	0.349402	0.999685
5.3.99.10	Thiazole tautomerase		1.00345	0.163078	0.856067		1.11919	0.117501	0.905396		-0.115739	0.864583	0.999685
2.7.1.1	Hexokinase		-0.473435	0.164536	0.856067		-0.297732	0.376839	0.905396		-0.175703	0.584788	0.999685
1.3.1.1	Dihydrouracil dehydrogenase (NAD(+))		-0.211991	0.165481	0.856067		-0.118866	0.431557	0.905396		-0.0931255	0.518871	0.999685
2.3.1.241	Kdo(2)-lipid IV(A) lauroyltransferase		-0.246234	0.166902	0.856067		-0.063228	0.719238	0.931413		-0.183005	0.277769	0.999685
1.1.1.40	Malate dehydrogenase (oxaloacetate-decarboxylating) (NADP(+))		-0.248301	0.167012	0.856067		-0.0665341	0.707649	0.931413		-0.181767	0.285136	0.999685
1.1.1.31	3-hydroxyisobutyrate dehydrogenase		-0.236367	0.169047	0.856067		-0.0785735	0.643442	0.920042		-0.157793	0.331758	0.999685
1.3.98.1	Dihydroorotate oxidase (fumarate)		-0.232074	0.169179	0.856067		-0.0763007	0.647182	0.921159		-0.155773	0.32929	0.999685
1.4.3.16	L-aspartate oxidase		-0.167697	0.169884	0.856067		-0.137033	0.257569	0.905396		-0.0306637	0.790256	0.999685
6.3.2.2	Glutamate--cysteine ligase		0.329249	0.170591	0.856067		0.143651	0.545139	0.905396		0.185598	0.413813	0.999685
1.5.1.39	FMN reductase (NAD(P)H)		-0.250412	0.171476	0.856067		-0.0667248	0.71213	0.931413		-0.183688	0.289226	0.999685
2.3.1.129	Acyl-[acyl-carrier-protein]--UDP-N-acetylglucosamine O-acyltransferase		-0.253841	0.171628	0.856067		-0.0798754	0.663176	0.92656		-0.173966	0.322066	0.999685
2.4.2.19	Nicotinate-nucleotide diphosphorylase (carboxylating)		-0.169456	0.17215	0.856067		-0.139467	0.256709	0.905396		-0.0299887	0.797909	0.999685
1.2.1.10	Acetaldehyde dehydrogenase (acetylating)		-0.184081	0.173181	0.856067		-0.175643	0.190155	0.905396		-0.0084375	0.947243	0.999685
3.6.3.2	Transferred entry 7.2.2.14		-0.293738	0.173711	0.856067		-0.171957	0.420674	0.905396		-0.121781	0.550399	0.999685
4.1.99.19	2-iminoacetate synthase		-0.184881	0.174384	0.856067		-0.114712	0.394248	0.905396		-0.0701684	0.585137	0.999685
2.3.1.210	dTDP-4-amino-4,6-dideoxy-D-galactose acyltransferase		-0.854093	0.175153	0.856067		-0.481571	0.439479	0.905396		-0.372522	0.531283	0.999685
2.7.1.22	Ribosylnicotinamide kinase		-0.854093	0.175153	0.856067		-0.481571	0.439479	0.905396		-0.372522	0.531283	0.999685
4.2.1.104	Cyanase		-0.854093	0.175153	0.856067		-0.481571	0.439479	0.905396		-0.372522	0.531283	0.999685
5.5.1.4	Inositol-3-phosphate synthase		-0.261303	0.175167	0.856067		-0.0921325	0.628446	0.91724		-0.169171	0.35341	0.999685
3.4.14.4	Dipeptidyl-peptidase III		-0.250518	0.17528	0.856067		-0.0658034	0.718461	0.931413		-0.184715	0.29104	0.999685
4.2.1.126	N-acetylmuramic acid 6-phosphate etherase		-0.241868	0.17537	0.856067		-0.0655181	0.710113	0.931413		-0.17635	0.296516	0.999685
2.5.1.72	Quinolinate synthase		-0.169093	0.175736	0.856067		-0.137532	0.266294	0.905396		-0.0315603	0.788867	0.999685
2.7.1.25	Adenylyl-sulfate kinase		-0.230368	0.175925	0.856067		-0.12878	0.444205	0.905396		-0.101587	0.527512	0.999685
4.2.1.75	Uroporphyrinogen-III synthase		-0.176863	0.177585	0.856067		-0.0917294	0.479392	0.905396		-0.0851332	0.492181	0.999685
2.7.4.16	Thiamine-phosphate kinase		-0.231899	0.177911	0.856067		-0.0466078	0.783927	0.951826		-0.185291	0.25571	0.999685
2.7.7.4	Sulfate adenylyltransferase		-0.211831	0.179112	0.856067		-0.147144	0.345753	0.905396		-0.0646871	0.663897	0.999685
6.3.4.14	Biotin carboxylase		-0.188183	0.17924	0.856067		-0.0858981	0.535069	0.905396		-0.102285	0.439923	0.999685
4.2.1.1	Carbonic anhydrase		-0.204303	0.179431	0.856067		-0.146265	0.331601	0.905396		-0.058038	0.686235	0.999685
2.4.1.182	Lipid-A-disaccharide synthase		-0.237229	0.179476	0.856067		-0.0497953	0.775391	0.950073		-0.187433	0.26274	0.999685
2.5.1.55	3-deoxy-8-phosphooctulonate synthase		-0.237229	0.179476	0.856067		-0.0497953	0.775391	0.950073		-0.187433	0.26274	0.999685
2.7.1.130	Tetraacyldisaccharide 4'-kinase		-0.237229	0.179476	0.856067		-0.0497953	0.775391	0.950073		-0.187433	0.26274	0.999685
1.21.4.2	Glycine reductase		-0.242924	0.180398	0.856067		-0.0455825	0.799083	0.951832		-0.197341	0.250631	0.999685
3.2.1.50	Alpha-N-acetylglucosaminidase		-0.238258	0.180829	0.856067		-0.0173896	0.9212	0.992721		-0.220868	0.19081	0.999685
2.4.2.28	S-methyl-5'-thioadenosine phosphorylase		0.340067	0.182006	0.856067		0.128665	0.609323	0.915625		0.211402	0.380362	0.999685
3.1.7.2	Guanosine-3',5'-bis(diphosphate) 3'-diphosphatase		-0.219098	0.182327	0.856067		-0.0975397	0.54804	0.905396		-0.121558	0.433812	0.999685
1.4.1.16	Diaminopimelate dehydrogenase		-0.20086	0.182874	0.856067		-0.0990319	0.506516	0.905396		-0.101829	0.474926	0.999685
4.2.1.5	Arabinonate dehydratase		-0.309538	0.183018	0.856067		-0.0553044	0.809631	0.956135		-0.254234	0.248316	0.999685
1.6.5.8	Transferred entry 7.2.1.1		-0.246547	0.183149	0.856067		-0.0637063	0.727666	0.933469		-0.182841	0.297039	0.999685
5.4.99.28	tRNA pseudouridine(32) synthase		-0.231127	0.183191	0.856067		-0.121285	0.47996	0.905396		-0.109843	0.503227	0.999685
5.4.99.29	23S rRNA pseudouridine(746) synthase		-0.231127	0.183191	0.856067		-0.121285	0.47996	0.905396		-0.109843	0.503227	0.999685
3.6.1.54	UDP-2,3-diacylglucosamine diphosphatase		-0.247351	0.183193	0.856067		-0.0662476	0.718174	0.931413		-0.181103	0.303238	0.999685
3.5.2.6	Beta-lactamase		-0.180057	0.184173	0.856067		-0.133651	0.31949	0.905396		-0.0464067	0.716947	0.999685
5.3.1.13	Arabinose-5-phosphate isomerase		-0.232493	0.184333	0.856067		-0.0465793	0.787695	0.951826		-0.185914	0.262364	0.999685
1.2.7.3	2-oxoglutarate synthase		-0.184463	0.185811	0.856067		-0.0466785	0.734645	0.935693		-0.137785	0.296534	0.999685
2.5.1.74	1,4-dihydroxy-2-naphthoate polyprenyltransferase		-0.24252	0.186227	0.856067		-0.0652942	0.718646	0.931413		-0.177225	0.307517	0.999685
3.2.1.78	Mannan endo-1,4-beta-mannosidase		-0.26659	0.186415	0.856067		-0.187886	0.346882	0.905396		-0.0787034	0.679534	0.999685
1.1.1.36	Acetoacetyl-CoA reductase		-0.346007	0.186519	0.856067		0.0936902	0.717284	0.931413		-0.439697	0.0779215	0.999685
2.5.1.90	All-trans-octaprenyl-diphosphate synthase		-0.23622	0.18662	0.856067		-0.0543239	0.758472	0.942657		-0.181896	0.282841	0.999685
2.3.1.40	Acyl-[acyl-carrier-protein]--phospholipid O-acyltransferase		0.611447	0.187333	0.856067		0.687871	0.13554	0.905396		-0.0764239	0.861397	0.999685
2.1.1.79	Cyclopropane-fatty-acyl-phospholipid synthase		-0.247785	0.187351	0.856067		-0.287845	0.123421	0.905396		0.0400601	0.821343	0.999685
2.7.14.1	Protein arginine kinase		0.25599	0.188161	0.856067		0.0953597	0.619819	0.916402		0.16063	0.382637	0.999685
2.6.1.2	Alanine transaminase		-0.175995	0.189055	0.856067		-0.141081	0.287908	0.905396		-0.034914	0.782554	0.999685
3.5.1.108	UDP-3-O-acyl-N-acetylglucosamine deacetylase		-0.231819	0.189084	0.856067		-0.0466508	0.789028	0.951826		-0.185168	0.268061	0.999685
2.4.1.304	galactosyltransferase		-0.437767	0.189221	0.856067		-0.0422309	0.897952	0.990419		-0.395536	0.210859	0.999685
2.3.2.6	Lysine/arginine leucyltransferase		-0.265045	0.189773	0.856067		-0.115234	0.564107	0.905396		-0.149811	0.433119	0.999685
3.4.14.5	Dipeptidyl-peptidase IV		-0.239113	0.189955	0.856067		-0.0833617	0.643764	0.920042		-0.155751	0.366824	0.999685
2.3.1.191	UDP-3-O-(3-hydroxymyristoyl)glucosamine N-acyltransferase		-0.225543	0.19035	0.856067		-0.0504876	0.766645	0.947014		-0.175055	0.283131	0.999685
6.3.3.3	Dethiobiotin synthase		-0.250335	0.191088	0.856067		-0.087848	0.642446	0.920042		-0.162487	0.369734	0.999685
1.2.7.11	2-oxoacid oxidoreductase (ferredoxin)		-0.191774	0.191399	0.856067		-0.0447676	0.757523	0.942657		-0.147007	0.290226	0.999685
2.1.1.104	Caffeoyl-CoA O-methyltransferase		-0.243706	0.191609	0.856067		-0.0599751	0.744947	0.941018		-0.183731	0.298443	0.999685
4.3.99.4	Choline trimethylamine-lyase		-0.175628	0.191663	0.856067		-0.163345	0.220803	0.905396		-0.0122837	0.922928	0.999685
2.4.99.12	Lipid IV(A) 3-deoxy-D-manno-octulosonic acid transferase		-0.22965	0.192113	0.856067		-0.0459454	0.791634	0.951826		-0.183704	0.270644	0.999685
2.4.99.13	(Kdo)-lipid IV(A) 3-deoxy-D-manno-octulosonic acid transferase		-0.22965	0.192113	0.856067		-0.0459454	0.791634	0.951826		-0.183704	0.270644	0.999685
2.4.99.14	(Kdo)(2)-lipid IV(A) (2-8) 3-deoxy-D-manno-octulosonic acid transferase		-0.22965	0.192113	0.856067		-0.0459454	0.791634	0.951826		-0.183704	0.270644	0.999685
2.4.99.15	(Kdo)(3)-lipid IV(A) (2-4) 3-deoxy-D-manno-octulosonic acid transferase		-0.22965	0.192113	0.856067		-0.0459454	0.791634	0.951826		-0.183704	0.270644	0.999685
1.3.1.10	Enoyl-[acyl-carrier-protein] reductase (NADPH, Si-specific)		-0.233923	0.192339	0.856067		-0.0429813	0.808382	0.955987		-0.190942	0.261297	0.999685
3.2.1.45	Glucosylceramidase		-0.226629	0.192979	0.856067		-0.048887	0.776193	0.950215		-0.177742	0.281003	0.999685
6.6.1.1	Magnesium chelatase		-0.645695	0.193206	0.856067		-0.170138	0.728565	0.933469		-0.475558	0.31141	0.999685
6.2.1.26	o-succinylbenzoate--CoA ligase		-0.24084	0.193296	0.856067		-0.0654185	0.720596	0.931413		-0.175421	0.31685	0.999685
3.5.1.2	Glutaminase		-0.236364	0.193406	0.856067		0.0175532	0.922095	0.99307		-0.253917	0.141285	0.999685
2.3.1.118	N-hydroxyarylamine O-acetyltransferase		-0.498084	0.193511	0.856067		-0.0848563	0.822548	0.958702		-0.413228	0.254872	0.999685
4.1.1.15	Glutamate decarboxylase		-0.326578	0.193585	0.856067		-0.00722786	0.976758	0.999587		-0.31935	0.18028	0.999685
4.1.1.65	Phosphatidylserine decarboxylase		-0.177073	0.195918	0.856067		-0.153631	0.25766	0.905396		-0.023442	0.85609	0.999685
3.6.1.57	UDP-2,4-diacetamido-2,4,6-trideoxy-beta-L-altropyranose hydrolase		0.436696	0.196167	0.856067		0.774173	0.0222774	0.905396		-0.337477	0.29152	0.999685
1.15.1.1	Superoxide dismutase		-0.193333	0.196727	0.856067		0.0169638	0.908698	0.992721		-0.210296	0.13934	0.999685
6.2.1.30	Phenylacetate--CoA ligase		-0.192766	0.197391	0.856067		-0.0615387	0.677093	0.930132		-0.131227	0.353782	0.999685
1.21.4.4	Betaine reductase		-0.240684	0.197677	0.856067		-0.0545996	0.767384	0.947014		-0.186085	0.292934	0.999685
5.3.1.4	L-arabinose isomerase		-0.160683	0.198984	0.856067		-0.114324	0.356013	0.905396		-0.0463592	0.694782	0.999685
1.3.5.4	Fumarate reductase (quinol)		-0.166187	0.199747	0.856067		-0.11443	0.372469	0.905396		-0.0517577	0.67244	0.999685
1.6.3.4	NADH oxidase (H(2)O-forming)		-0.190485	0.200372	0.856067		-0.0686313	0.640649	0.920019		-0.121854	0.386597	0.999685
1.2.1.32	Aminomuconate-semialdehyde dehydrogenase		-0.285615	0.200467	0.856067		-0.38056	0.0867972	0.905396		0.0949451	0.652331	0.999685
1.2.1.39	Phenylacetaldehyde dehydrogenase		-0.285615	0.200467	0.856067		-0.38056	0.0867972	0.905396		0.0949451	0.652331	0.999685
1.2.1.60	5-carboxymethyl-2-hydroxymuconic-semialdehyde dehydrogenase		-0.285615	0.200467	0.856067		-0.38056	0.0867972	0.905396		0.0949451	0.652331	0.999685
1.2.1.85	2-hydroxymuconate-6-semialdehyde dehydrogenase		-0.285615	0.200467	0.856067		-0.38056	0.0867972	0.905396		0.0949451	0.652331	0.999685
1.2.1.99	4-(gamma-glutamylamino)butanal dehydrogenase		-0.285615	0.200467	0.856067		-0.38056	0.0867972	0.905396		0.0949451	0.652331	0.999685
2.7.1.83	Pseudouridine kinase		0.258215	0.200499	0.856067		0.0769116	0.699598	0.931413		0.181303	0.3423	0.999685
2.4.1.11	Glycogen(starch) synthase		-0.241914	0.201277	0.856067		-0.0626298	0.737749	0.937803		-0.179284	0.317164	0.999685
3.2.1.180	Unsaturated chondroitin disaccharide hydrolase		-0.237743	0.201743	0.856067		0.0778257	0.672401	0.927084		-0.315568	0.0752933	0.999685
2.7.7.92	3-deoxy-D-glycero-D-galacto-nononate cytidylyltransferase		-0.614736	0.202007	0.856067		-0.499244	0.295696	0.905396		-0.115491	0.799618	0.999685
1.1.1.79	Glyoxylate reductase (NADP(+))		0.217356	0.202972	0.856067		0.0575323	0.733076	0.935212		0.159823	0.322769	0.999685
1.1.1.81	Hydroxypyruvate reductase		0.217356	0.202972	0.856067		0.0575323	0.733076	0.935212		0.159823	0.322769	0.999685
2.3.1.41	Beta-ketoacyl-[acyl-carrier-protein] synthase I		-0.263794	0.203084	0.856067		-0.0470152	0.81839	0.958702		-0.216779	0.269585	0.999685
2.1.2.11	3-methyl-2-oxobutanoate hydroxymethyltransferase		-0.187709	0.203262	0.856067		-0.11993	0.411447	0.905396		-0.0677793	0.626772	0.999685
2.7.8.8	CDP-diacylglycerol--serine O-phosphatidyltransferase		-0.169891	0.203997	0.856067		-0.136475	0.303077	0.905396		-0.0334165	0.791335	0.999685
3.4.21.105	Rhomboid protease		-0.167662	0.20411	0.856067		-0.111666	0.392862	0.905396		-0.0559962	0.653456	0.999685
5.1.3.20	ADP-glyceromanno-heptose 6-epimerase		0.479987	0.204399	0.856067		0.691067	0.0669406	0.905396		-0.21108	0.554833	0.999685
1.2.7.8	Indolepyruvate ferredoxin oxidoreductase		-0.16582	0.205389	0.856067		-0.0220909	0.864407	0.973861		-0.143729	0.246821	0.999685
1.3.99.26	All-trans-zeta-carotene desaturase		-0.70609	0.205391	0.856067		-0.204335	0.710766	0.931413		-0.501755	0.341791	0.999685
1.3.99.28	Phytoene desaturase (neurosporene-forming)		-0.70609	0.205391	0.856067		-0.204335	0.710766	0.931413		-0.501755	0.341791	0.999685
1.3.99.29	Phytoene desaturase (zeta-carotene-forming)		-0.70609	0.205391	0.856067		-0.204335	0.710766	0.931413		-0.501755	0.341791	0.999685
1.3.99.31	Phytoene desaturase (lycopene-forming)		-0.70609	0.205391	0.856067		-0.204335	0.710766	0.931413		-0.501755	0.341791	0.999685
2.5.1.78	6,7-dimethyl-8-ribityllumazine synthase		-0.170268	0.205866	0.856067		-0.126663	0.342029	0.905396		-0.0436053	0.731594	0.999685
2.5.1.9	Riboflavin synthase		-0.170268	0.205866	0.856067		-0.126663	0.342029	0.905396		-0.0436053	0.731594	0.999685
2.1.3.9	N-acetylornithine carbamoyltransferase		-0.238166	0.20592	0.856067		-0.0732599	0.693818	0.931413		-0.164906	0.354806	0.999685
2.1.3.11	N-succinylornithine carbamoyltransferase		-0.245662	0.206195	0.856067		-0.0690744	0.719095	0.931413		-0.176588	0.33713	0.999685
3.1.1.61	Protein-glutamate methylesterase		0.282675	0.206833	0.856067		0.196039	0.376585	0.905396		0.0866362	0.682133	0.999685
6.2.1.1	Acetate--CoA ligase		-0.180505	0.207632	0.856067		-0.072934	0.606552	0.915625		-0.107571	0.427257	0.999685
2.7.8.20	Phosphatidylglycerol--membrane-oligosaccharide glycerophosphotransferase		-0.237333	0.208207	0.856067		-0.170494	0.361253	0.905396		-0.0668388	0.707501	0.999685
3.1.4.1	Phosphodiesterase I		-0.58646	0.208237	0.856067		-0.413294	0.370438	0.905396		-0.173166	0.694057	0.999685
1.5.1.3	Dihydrofolate reductase		-0.155043	0.208542	0.856067		-0.0936255	0.442832	0.905396		-0.0614173	0.598072	0.999685
2.3.1.57	Diamine N-acetyltransferase		-0.184227	0.208661	0.856067		-0.0584938	0.686296	0.931413		-0.125733	0.36461	0.999685
4.1.1.12	Aspartate 4-decarboxylase		-0.277083	0.208777	0.856067		-0.027777	0.898513	0.990419		-0.249306	0.232921	0.999685
2.4.2.18	Anthranilate phosphoribosyltransferase		-0.168493	0.209182	0.856067		-0.138392	0.297943	0.905396		-0.0301011	0.812222	0.999685
3.1.3.2	Acid phosphatase		-0.25993	0.209301	0.856067		-0.076489	0.708541	0.931413		-0.183441	0.349265	0.999685
1.3.1.25	1,6-dihydroxycyclohexa-2,4-diene-1-carboxylate dehydrogenase		-0.442452	0.209523	0.856067		-0.1991	0.567963	0.905396		-0.243352	0.465491	0.999685
3.2.1.25	Beta-mannosidase		-0.194225	0.210078	0.856067		-0.0876964	0.567128	0.905396		-0.106528	0.467274	0.999685
2.8.3.17	3-(aryl)acryloyl-CoA:(R)-3-(aryl)lactate CoA-transferase		-0.397181	0.210116	0.856067		-0.126057	0.687373	0.931413		-0.271124	0.366057	0.999685
1.16.3.1	Ferroxidase		-0.217585	0.210521	0.856067		0.0364562	0.831853	0.959414		-0.254041	0.124099	0.999685
6.2.1.32	Anthranilate--CoA ligase		-0.237324	0.212236	0.856067		-0.0531002	0.777606	0.950382		-0.184224	0.306593	0.999685
1.1.1.193	5-amino-6-(5-phosphoribosylamino)uracil reductase		-0.165144	0.21226	0.856067		-0.122572	0.349918	0.905396		-0.0425718	0.733547	0.999685
3.5.4.26	Diaminohydroxyphosphoribosylaminopyrimidine deaminase		-0.165144	0.21226	0.856067		-0.122572	0.349918	0.905396		-0.0425718	0.733547	0.999685
5.4.2.6	Beta-phosphoglucomutase		0.243479	0.212485	0.856067		0.174219	0.367659	0.905396		0.06926	0.707348	0.999685
4.1.2.27	Sphinganine-1-phosphate aldolase		-0.316998	0.213145	0.856067		-0.0107828	0.965811	0.998766		-0.306215	0.204904	0.999685
3.2.1.37	Xylan 1,4-beta-xylosidase		-0.175518	0.213691	0.856067		-0.123777	0.375848	0.905396		-0.0517412	0.698007	0.999685
2.6.1.44	Alanine--glyoxylate transaminase		-0.199662	0.214615	0.856067		-0.138369	0.385085	0.905396		-0.0612931	0.686782	0.999685
2.6.1.45	Serine--glyoxylate transaminase		-0.199662	0.214615	0.856067		-0.138369	0.385085	0.905396		-0.0612931	0.686782	0.999685
2.6.1.51	Serine--pyruvate transaminase		-0.199662	0.214615	0.856067		-0.138369	0.385085	0.905396		-0.0612931	0.686782	0.999685
4.1.1.32	Phosphoenolpyruvate carboxykinase (GTP)		0.287185	0.214847	0.856067		0.283591	0.217096	0.905396		0.00359309	0.986889	0.999685
1.1.1.346	2,5-didehydrogluconate reductase (2-dehydro-L-gulonate-forming)		0.426845	0.215663	0.856067		0.0496778	0.884053	0.982595		0.377168	0.248457	0.999685
2.7.6.3	2-amino-4-hydroxy-6-hydroxymethyldihydropteridine diphosphokinase		-0.167772	0.216566	0.856067		-0.0892732	0.506282	0.905396		-0.078499	0.540817	0.999685
2.4.1.291	4-alpha-N-acetylgalactosaminyltransferase		0.5472	0.216605	0.856067		-0.116809	0.789552	0.951826		0.664009	0.114923	0.999685
2.3.1.47	8-amino-7-oxononanoate synthase		-0.216587	0.216982	0.856067		-0.073255	0.672737	0.927084		-0.143332	0.387972	0.999685
2.6.1.13	Ornithine aminotransferase		-0.282325	0.217155	0.856067		-0.126639	0.575646	0.906828		-0.155687	0.471792	0.999685
1.3.1.108	Caffeoyl-CoA reductase		0.213376	0.217159	0.856067		0.0476796	0.780219	0.951826		0.165696	0.311621	0.999685
1.11.1.9	Glutathione peroxidase		-0.291534	0.217398	0.856067		-0.0255796	0.912783	0.992721		-0.265955	0.235335	0.999685
2.3.1.181	Lipoyl(octanoyl) transferase		-0.30084	0.21742	0.856067		-0.0530626	0.825757	0.958702		-0.247777	0.283648	0.999685
3.5.4.3	Guanine deaminase		-0.163317	0.21758	0.856067		-0.0761062	0.561277	0.905396		-0.0872109	0.486293	0.999685
2.1.1.181	23S rRNA (adenine(1618)-N(6))-methyltransferase		-0.432008	0.218305	0.856067		-0.209067	0.54697	0.905396		-0.222942	0.501695	0.999685
2.1.1.144	Trans-aconitate 2-methyltransferase		0.492361	0.21889	0.856067		-0.0717693	0.856088	0.969718		0.56413	0.138266	0.999685
3.8.1.2	(S)-2-haloacid dehalogenase		0.207272	0.219009	0.856067		0.0537573	0.747049	0.941018		0.153515	0.336345	0.999685
6.2.1.20	Long-chain-fatty-acid--[acyl-carrier-protein] ligase		0.468291	0.219155	0.856067		0.844932	0.0269316	0.905396		-0.37664	0.296854	0.999685
1.2.7.7	3-methyl-2-oxobutanoate dehydrogenase (ferredoxin)		0.943075	0.219476	0.856067		0.606246	0.425218	0.905396		0.33683	0.642585	0.999685
3.4.22.40	Bleomycin hydrolase		-0.217918	0.219747	0.856067		-0.0878045	0.617037	0.91579		-0.130114	0.438625	0.999685
3.2.1.122	Maltose-6'-phosphate glucosidase		0.306061	0.219774	0.856067		-0.010501	0.966013	0.998766		0.316562	0.181201	0.999685
3.1.2.28	1,4-dihydroxy-2-naphthoyl-CoA hydrolase		-0.24692	0.22008	0.856067		-0.0710933	0.720948	0.931413		-0.175827	0.356338	0.999685
3.2.1.20	Alpha-glucosidase		-0.172995	0.220383	0.856067		-0.116954	0.402714	0.905396		-0.0560416	0.67438	0.999685
4.1.99.12	3,4-dihydroxy-2-butanone-4-phosphate synthase		-0.168818	0.220789	0.856067		-0.110558	0.417951	0.905396		-0.0582596	0.654764	0.999685
2.3.3.5	2-methylcitrate synthase		-0.254373	0.220793	0.856067		-0.0940084	0.647194	0.921159		-0.160365	0.414634	0.999685
1.3.1.22	3-oxo-5-alpha-steroid 4-dehydrogenase (NADP(+))		-0.314471	0.222006	0.856067		-0.0635942	0.802685	0.953223		-0.250877	0.303752	0.999685
3.5.4.25	GTP cyclohydrolase II		-0.168664	0.222526	0.856067		-0.10825	0.429023	0.905396		-0.0604134	0.643842	0.999685
1.1.1.34	Hydroxymethylglutaryl-CoA reductase (NADPH)		0.729591	0.223272	0.856067		0.17858	0.762972	0.946006		0.551011	0.331442	0.999685
1.13.11.81	7,8-dihydroneopterin oxygenase		-0.186467	0.223351	0.856067		-0.0248962	0.869332	0.974369		-0.161571	0.265645	0.999685
5.1.99.8	7,8-dihydroneopterin epimerase		-0.186467	0.223351	0.856067		-0.0248962	0.869332	0.974369		-0.161571	0.265645	0.999685
5.1.3.6	UDP-glucuronate 4-epimerase		-0.237527	0.224568	0.856067		0.139599	0.470782	0.905396		-0.377126	0.0436059	0.999685
1.6.99.3	NADH dehydrogenase		-0.267042	0.22462	0.856067		-0.0753665	0.728827	0.933469		-0.191676	0.357265	0.999685
2.4.1.8	Maltose phosphorylase		-0.231231	0.225086	0.856067		-0.0485309	0.79672	0.951832		-0.1827	0.311614	0.999685
6.2.1.3	Long-chain-fatty-acid--CoA ligase		-0.161241	0.225086	0.856067		-0.106379	0.418868	0.905396		-0.054862	0.662283	0.999685
3.1.2.12	S-formylglutathione hydrolase		-0.298697	0.225923	0.856067		0.0105279	0.965551	0.998766		-0.309225	0.186627	0.999685
3.6.1.22	NAD(+) diphosphatase		-0.156898	0.226136	0.856067		-0.141989	0.269359	0.905396		-0.0149093	0.903086	0.999685
4.2.2.8	Heparin-sulfate lyase		-0.485193	0.226535	0.856067		-0.227568	0.566364	0.905396		-0.257625	0.497184	0.999685
3.2.1.52	Beta-N-acetylhexosaminidase		-0.164254	0.226884	0.856067		-0.0674151	0.616011	0.915625		-0.0968388	0.451421	0.999685
5.3.1.14	L-rhamnose isomerase		-0.193499	0.227602	0.856067		-0.125725	0.42845	0.905396		-0.0677738	0.654769	0.999685
3.2.1.28	Alpha,alpha-trehalase		0.508883	0.227899	0.856067		0.395263	0.34452	0.905396		0.11362	0.775682	0.999685
1.17.1.10	Formate dehydrogenase (NADP(+))		0.167257	0.228237	0.856067		0.0607163	0.658244	0.923901		0.106541	0.417352	0.999685
2.5.1.3	Thiamine phosphate synthase		-0.151992	0.229825	0.856067		-0.122996	0.326824	0.905396		-0.028996	0.808411	0.999685
5.3.1.33	L-erythrulose 1-phosphate isomerase		-0.540596	0.230626	0.856067		-0.338137	0.448795	0.905396		-0.202459	0.634817	0.999685
1.3.5.1	Succinate dehydrogenase (quinone)		-0.157067	0.23068	0.856067		-0.110132	0.39609	0.905396		-0.0469352	0.704676	0.999685
6.4.1.1	Pyruvate carboxylase		-0.206683	0.230727	0.856067		-0.0646353	0.704634	0.931413		-0.142048	0.384248	0.999685
3.2.1.17	Lysozyme		-0.20615	0.230958	0.856067		-0.0501149	0.76832	0.947014		-0.156035	0.338399	0.999685
3.5.5.7	Aliphatic nitrilase		0.524055	0.231003	0.856067		0.599941	0.167618	0.905396		-0.075886	0.854332	0.999685
2.4.2.3	Uridine phosphorylase		-0.155428	0.231035	0.856067		-0.0813031	0.526617	0.905396		-0.0741254	0.545812	0.999685
2.4.2.53	Undecaprenyl-phosphate 4-deoxy-4-formamido-L-arabinose transferase		0.268625	0.231451	0.856067		0.0904435	0.683673	0.931413		0.178181	0.401708	0.999685
2.7.1.5	Rhamnulokinase		-0.154448	0.231567	0.856067		-0.112171	0.380387	0.905396		-0.0422778	0.728928	0.999685
4.1.1.48	Indole-3-glycerol-phosphate synthase		-0.163733	0.231639	0.856067		-0.134162	0.322703	0.905396		-0.0295712	0.819135	0.999685
2.4.1.346	Phosphatidyl-myo-inositol dimannoside synthase		-0.24128	0.232394	0.856067		-0.0819804	0.681551	0.931413		-0.1593	0.404843	0.999685
2.3.1.182	(R)-citramalate synthase		-0.230874	0.233819	0.856067		-0.0637605	0.739462	0.939215		-0.167113	0.362772	0.999685
3.2.1.177	Alpha-D-xyloside xylohydrolase		-0.191129	0.233886	0.856067		-0.107864	0.497254	0.905396		-0.0832651	0.583348	0.999685
3.2.1.18	Exo-alpha-sialidase		-0.173541	0.234402	0.856067		-0.190451	0.188909	0.905396		0.0169106	0.902384	0.999685
3.4.21.81	Streptogrisin B		-0.597291	0.234406	0.856067		-0.233368	0.638532	0.91938		-0.363923	0.44389	0.999685
2.8.1.8	Lipoyl synthase		-0.289395	0.234787	0.856067		-0.0416775	0.862571	0.972424		-0.247717	0.28326	0.999685
5.3.1.24	Phosphoribosylanthranilate isomerase		-0.170732	0.235528	0.856067		-0.135421	0.34237	0.905396		-0.0353111	0.795132	0.999685
2.6.1.66	Valine--pyruvate transaminase		-0.164803	0.235793	0.856067		-0.12129	0.378415	0.905396		-0.0435136	0.740457	0.999685
2.7.4.2	Phosphomevalonate kinase		0.79885	0.235884	0.856067		0.775852	0.245948	0.905396		0.0229972	0.971186	0.999685
2.5.1.49	O-acetylhomoserine aminocarboxypropyltransferase		-0.142017	0.236291	0.856067		-0.13317	0.262913	0.905396		-0.0088474	0.937751	0.999685
4.1.2.25	Dihydroneopterin aldolase		-0.143693	0.236316	0.856067		-0.0833562	0.487634	0.905396		-0.0603366	0.598922	0.999685
3.2.1.91	Cellulose 1,4-beta-cellobiosidase (non-reducing end)		0.739373	0.237136	0.856067		0.344012	0.578221	0.907065		0.395361	0.503961	0.999685
3.9.1.2	Protein arginine phosphatase		0.326421	0.237141	0.856067		0.0382695	0.888493	0.985007		0.288151	0.270979	0.999685
1.4.1.1	Alanine dehydrogenase		-0.193631	0.237362	0.856067		0.0147327	0.927529	0.993785		-0.208363	0.180562	0.999685
1.7.1.13	PreQ(1) synthase		-0.17413	0.237868	0.856067		-0.132388	0.365065	0.905396		-0.0417423	0.764617	0.999685
2.4.2.4	Thymidine phosphorylase		0.224888	0.238123	0.856067		0.0673467	0.720884	0.931413		0.157541	0.382745	0.999685
4.99.1.1	Protoporphyrin ferrochelatase		-0.499154	0.238176	0.856067		-0.0373447	0.92886	0.993785		-0.461809	0.249823	0.999685
4.99.1.9	Coproporphyrin ferrochelatase		-0.499154	0.238176	0.856067		-0.0373447	0.92886	0.993785		-0.461809	0.249823	0.999685
2.7.1.177	L-threonine kinase		-0.680668	0.238436	0.856067		-0.480953	0.400328	0.905396		-0.199715	0.714371	0.999685
3.4.11.5	Prolyl aminopeptidase		-0.26985	0.23868	0.856067		-0.100257	0.65803	0.923901		-0.169593	0.433944	0.999685
2.5.1.15	Dihydropteroate synthase		-0.145581	0.238782	0.856067		-0.0825951	0.499497	0.905396		-0.0629861	0.58986	0.999685
2.5.1.97	Pseudaminic acid synthase		0.347304	0.238828	0.856067		0.461469	0.11589	0.905396		-0.114166	0.682061	0.999685
3.4.11.24	Aminopeptidase S		0.854588	0.239295	0.856067		0.953655	0.18621	0.905396		-0.0990671	0.8852	0.999685
2.6.1.62	Adenosylmethionine--8-amino-7-oxononanoate transaminase		-0.223345	0.239772	0.856067		-0.0916799	0.62566	0.91724		-0.131665	0.463925	0.999685
3.2.2.1	Purine nucleosidase		-0.190338	0.240018	0.856067		-0.214427	0.18276	0.905396		0.0240897	0.874941	0.999685
1.5.5.2	Proline dehydrogenase		-0.289269	0.240281	0.856067		0.0968149	0.691059	0.931413		-0.386084	0.099739	0.999685
6.3.4.20	7-cyano-7-deazaguanine synthase		-0.172558	0.240616	0.856067		-0.129323	0.374712	0.905396		-0.043235	0.755717	0.999685
3.1.3.5	5'-nucleotidase		-0.153633	0.241316	0.856067		-0.11604	0.37172	0.905396		-0.0375928	0.7616	0.999685
3.4.21.62	Subtilisin		-0.675275	0.241451	0.856067		-0.478224	0.402298	0.905396		-0.197051	0.717612	0.999685
2.4.2.14	Amidophosphoribosyltransferase		-0.147384	0.242561	0.856067		-0.0995272	0.425526	0.905396		-0.0478569	0.688098	0.999685
6.4.1.3	Propionyl-CoA carboxylase		-0.259128	0.242983	0.856067		-0.0498625	0.820236	0.958702		-0.209266	0.319663	0.999685
2.4.2.2	Pyrimidine-nucleoside phosphorylase		0.226404	0.243369	0.856067		0.059041	0.758334	0.942657		0.167363	0.362513	0.999685
5.2.1.8	Peptidylprolyl isomerase		-0.148711	0.243506	0.856067		-0.0974839	0.440073	0.905396		-0.0512273	0.670843	0.999685
6.3.1.12	D-aspartate ligase		0.241982	0.243905	0.856067		0.0862797	0.67442	0.927929		0.155702	0.42827	0.999685
3.2.1.3	Glucan 1,4-alpha-glucosidase		-0.227156	0.244004	0.856067		-0.0467243	0.808489	0.955987		-0.180432	0.328685	0.999685
1.1.1.60	2-hydroxy-3-oxopropionate reductase		-0.188263	0.244361	0.856067		-0.0161937	0.919318	0.992721		-0.172069	0.261821	0.999685
4.1.99.17	Phosphomethylpyrimidine synthase		-0.14318	0.244753	0.856067		-0.137398	0.260561	0.905396		-0.005782	0.96035	0.999685
3.1.3.82	D-glycero-beta-D-manno-heptose 1,7-bisphosphate 7-phosphatase		-0.24577	0.245628	0.856067		0.0908522	0.664346	0.92656		-0.336623	0.0949838	0.999685
3.1.3.83	D-glycero-alpha-D-manno-heptose-1,7-bisphosphate 7-phosphatase		-0.24577	0.245628	0.856067		0.0908522	0.664346	0.92656		-0.336623	0.0949838	0.999685
3.2.1.23	Beta-galactosidase		-0.147103	0.246025	0.856067		-0.113077	0.368149	0.905396		-0.0340268	0.776465	0.999685
3.5.4.16	GTP cyclohydrolase I		-0.140208	0.246654	0.856067		-0.0842189	0.4821	0.905396		-0.0559893	0.62464	0.999685
1.2.1.9	Glyceraldehyde-3-phosphate dehydrogenase (NADP(+))		-0.466228	0.247022	0.856067		-0.482072	0.227914	0.905396		0.0158441	0.96679	0.999685
2.7.1.71	Shikimate kinase		-0.144679	0.247186	0.856067		-0.111908	0.366362	0.905396		-0.0327715	0.781511	0.999685
1.3.1.43	Arogenate dehydrogenase		0.668182	0.247198	0.856067		0.509104	0.37355	0.905396		0.159078	0.770672	0.999685
4.3.1.23	Tyrosine ammonia-lyase		-0.330097	0.249802	0.856067		0.0109502	0.969198	0.998766		-0.341047	0.21032	0.999685
2.3.1.48	Histone acetyltransferase		0.503071	0.250602	0.856067		-0.193662	0.654805	0.923901		0.696733	0.0948181	0.999685
2.3.1.18	Galactoside O-acetyltransferase		-0.154926	0.250874	0.856067		-0.175361	0.190808	0.905396		0.020435	0.872671	0.999685
2.1.1.80	Protein-glutamate O-methyltransferase		0.237679	0.250975	0.856067		0.206607	0.3142	0.905396		0.0310716	0.87382	0.999685
3.6.3.32	Transferred entry 7.6.2.9		-0.306406	0.251143	0.856067		0.0289353	0.912718	0.992721		-0.335342	0.185999	0.999685
3.2.1.80	Fructan beta-fructosidase		-0.198125	0.252714	0.856067		-0.136515	0.426215	0.905396		-0.0616107	0.706737	0.999685
2.6.1.98	UDP-2-acetamido-2-deoxy-ribo-hexuluronate aminotransferase		0.858198	0.253327	0.856067		0.140132	0.850378	0.968114		0.718067	0.313212	0.999685
1.2.1.21	Glycolaldehyde dehydrogenase		-0.329191	0.253461	0.856067		-0.0301531	0.915744	0.992721		-0.299038	0.273938	0.999685
4.1.3.36	1,4-dihydroxy-2-naphthoyl-CoA synthase		-0.23239	0.253968	0.856067		-0.038102	0.849972	0.968114		-0.194288	0.314252	0.999685
5.4.4.2	Isochorismate synthase		-0.23239	0.253968	0.856067		-0.038102	0.849972	0.968114		-0.194288	0.314252	0.999685
4.2.2.6	Oligogalacturonide lyase		-0.341222	0.254857	0.856067		-0.044512	0.880592	0.980005		-0.29671	0.296269	0.999685
4.1.1.52	6-methylsalicylate decarboxylase		0.579504	0.255716	0.856067		0.193698	0.700929	0.931413		0.385806	0.424146	0.999685
3.1.3.10	Glucose-1-phosphatase		-0.217585	0.255772	0.856067		-0.0592369	0.754409	0.941603		-0.158349	0.382516	0.999685
4.4.1.16	Selenocysteine lyase		-0.14764	0.256292	0.856067		-0.0773779	0.547766	0.905396		-0.0702623	0.567903	0.999685
2.4.1.152	4-galactosyl-N-acetylglucosaminide 3-alpha-L-fucosyltransferase		0.837521	0.256587	0.856067		0.425722	0.56011	0.905396		0.411799	0.555404	0.999685
2.4.1.65	3-galactosyl-N-acetylglucosaminide 4-alpha-L-fucosyltransferase		0.837521	0.256587	0.856067		0.425722	0.56011	0.905396		0.411799	0.555404	0.999685
3.6.3.35	Transferred entry 7.2.2.5		0.890823	0.256599	0.856067		-0.49031	0.528168	0.905396		1.38113	0.0652987	0.999685
2.7.11.1	Non-specific serine/threonine protein kinase		-0.132695	0.256729	0.856067		-0.139246	0.230617	0.905396		0.00655103	0.952754	0.999685
3.2.1.1	Alpha-amylase		-0.141512	0.256902	0.856067		-0.166657	0.179126	0.905396		0.0251449	0.831216	0.999685
2.7.7.33	Glucose-1-phosphate cytidylyltransferase		-0.195559	0.257149	0.856067		-0.25953	0.130774	0.905396		0.0639712	0.69501	0.999685
3.6.3.29	Transferred entry 7.3.2.5		-0.148715	0.258054	0.856067		-0.176768	0.176202	0.905396		0.028053	0.821419	0.999685
4.2.1.6	Galactonate dehydratase		-0.272654	0.258182	0.856067		0.0657027	0.782928	0.951826		-0.338357	0.140064	0.999685
1.8.1.2	Assimilatory sulfite reductase (NADPH)		0.896768	0.259047	0.856067		0.394715	0.61563	0.915625		0.502053	0.504292	0.999685
2.7.4.9	dTMP kinase		0.179636	0.260315	0.856067		0.0188937	0.904697	0.992721		0.160742	0.288071	0.999685
3.1.1.1	Carboxylesterase		0.411364	0.260492	0.856067		0.372503	0.304246	0.905396		0.0388609	0.910449	0.999685
3.1.1.24	3-oxoadipate enol-lactonase		0.50313	0.26129	0.856067		0.440009	0.321806	0.905396		0.0631209	0.881467	0.999685
2.7.1.49	Hydroxymethylpyrimidine kinase		-0.142251	0.261398	0.856067		-0.118171	0.34663	0.905396		-0.0240805	0.840589	0.999685
2.7.4.7	Phosphooxymethylpyrimidine kinase		-0.142251	0.261398	0.856067		-0.118171	0.34663	0.905396		-0.0240805	0.840589	0.999685
3.2.1.68	Isoamylase		-0.148641	0.261506	0.856067		-0.162136	0.217476	0.905396		0.0134953	0.914105	0.999685
2.7.1.20	Adenosine kinase		0.726707	0.262752	0.856067		0.502667	0.434198	0.905396		0.22404	0.714981	0.999685
3.5.4.4	Adenosine deaminase		-0.168232	0.262801	0.856067		-0.106435	0.474356	0.905396		-0.0617974	0.663568	0.999685
3.5.2.10	Creatininase		-0.238596	0.263376	0.856067		-0.0664077	0.752976	0.941472		-0.172188	0.394074	0.999685
1.5.1.36	Flavin reductase (NADH)		0.786321	0.26353	0.856067		0.369174	0.595812	0.915625		0.417146	0.530734	0.999685
5.3.4.1	Protein disulfide-isomerase		0.786321	0.26353	0.856067		0.369174	0.595812	0.915625		0.417146	0.530734	0.999685
1.1.1.22	UDP-glucose 6-dehydrogenase		-0.156598	0.264172	0.856067		-0.117747	0.396834	0.905396		-0.0388515	0.769499	0.999685
2.1.1.14	5-methyltetrahydropteroyltriglutamate--homocysteine S-methyltransferase		-0.242496	0.26437	0.856067		-0.202643	0.346797	0.905396		-0.0398532	0.846131	0.999685
5.4.99.2	Methylmalonyl-CoA mutase		-0.259472	0.265054	0.856067		-0.0250182	0.913466	0.992721		-0.234454	0.288196	0.999685
1.17.1.4	Xanthine dehydrogenase		-0.161185	0.265379	0.856067		-0.0876296	0.540755	0.905396		-0.0735549	0.591054	0.999685
3.1.3.71	2-phosphosulfolactate phosphatase		0.321546	0.26557	0.856067		0.0889256	0.755593	0.941603		0.23262	0.395098	0.999685
2.1.1.197	Malonyl-[acyl-carrier protein] O-methyltransferase		-0.25963	0.266018	0.856067		0.000532796	0.998158	0.999587		-0.260163	0.240155	0.999685
6.4.1.7	2-oxoglutarate carboxylase		0.357137	0.266064	0.856067		0.411553	0.197085	0.905396		-0.0544166	0.85772	0.999685
3.2.1.67	Galacturonan 1,4-alpha-galacturonidase		0.479407	0.266302	0.856067		0.270855	0.52584	0.905396		0.208553	0.609174	0.999685
2.8.1.6	Biotin synthase		-0.147374	0.266555	0.856067		-0.0995403	0.448685	0.905396		-0.0478333	0.702928	0.999685
1.21.4.1	D-proline reductase		-0.206296	0.267347	0.856067		-0.0469228	0.798665	0.951832		-0.159373	0.365735	0.999685
1.17.1.11	Formate dehydrogenase (NAD(+), ferredoxin)		-0.142444	0.267402	0.856067		-0.0227376	0.857935	0.969718		-0.119707	0.325423	0.999685
3.5.1.53	N-carbamoylputrescine amidase		-0.163511	0.267805	0.856067		-0.150197	0.304784	0.905396		-0.013314	0.923948	0.999685
1.6.5.3	Transferred entry 7.1.1.2		-0.141795	0.269101	0.856067		-0.0548305	0.665815	0.927084		-0.0869642	0.473968	0.999685
1.1.1.41	Isocitrate dehydrogenase (NAD(+))		0.203314	0.270344	0.856067		0.21641	0.237336	0.905396		-0.0130965	0.940122	0.999685
1.2.7.5	Aldehyde ferredoxin oxidoreductase		0.356558	0.270822	0.856067		0.186528	0.560612	0.905396		0.17003	0.578859	0.999685
4.2.1.17	Enoyl-CoA hydratase		0.17819	0.271165	0.856067		0.0481647	0.763661	0.946006		0.130026	0.396584	0.999685
3.4.24.25	Vibriolysin		0.430578	0.271189	0.856067		0.134244	0.728766	0.933469		0.296334	0.42389	0.999685
4.2.2.7	Heparin lyase		-0.465453	0.272289	0.856067		-0.210708	0.615562	0.915625		-0.254745	0.525487	0.999685
1.1.1.363	Glucose-6-phosphate dehydrogenase (NAD(P)(+))		-0.261919	0.272617	0.856067		-0.0040993	0.986148	0.999587		-0.25782	0.255029	0.999685
1.1.1.49	Glucose-6-phosphate dehydrogenase (NADP(+))		-0.261919	0.272617	0.856067		-0.0040993	0.986148	0.999587		-0.25782	0.255029	0.999685
3.4.11.2	Membrane alanyl aminopeptidase		-0.245389	0.273253	0.856067		-0.0482891	0.827453	0.958702		-0.1971	0.353056	0.999685
1.21.98.3	Anaerobic magnesium-protoporphyrin IX monomethyl ester cyclase		-0.145424	0.273858	0.856067		-0.157852	0.231675	0.905396		0.0124282	0.921197	0.999685
4.1.2.53	2-keto-3-deoxy-L-rhamnonate aldolase		-0.314398	0.274889	0.856067		0.0654664	0.818209	0.958702		-0.379865	0.165155	0.999685
1.2.1.88	L-glutamate gamma-semialdehyde dehydrogenase		-0.21619	0.275304	0.856067		0.0958117	0.625182	0.91724		-0.312001	0.0984137	0.999685
1.2.1.22	Lactaldehyde dehydrogenase		-0.299584	0.276763	0.856067		-0.0649355	0.811634	0.956648		-0.234648	0.368606	0.999685
3.1.1.31	6-phosphogluconolactonase		-0.171619	0.277352	0.856067		-0.0302557	0.846482	0.967488		-0.141363	0.345099	0.999685
4.2.1.41	5-dehydro-4-deoxyglucarate dehydratase		-0.230172	0.277528	0.856067		-0.10945	0.601903	0.915625		-0.120722	0.547268	0.999685
2.1.1.242	16S rRNA (guanine(1516)-N(2))-methyltransferase		0.293047	0.277806	0.856067		0.206947	0.439189	0.905396		0.0861	0.73597	0.999685
3.4.24.3	Microbial collagenase		0.446904	0.27833	0.856067		0.0738005	0.856379	0.969718		0.373104	0.339621	0.999685
4.1.2.52	4-hydroxy-2-oxoheptanedioate aldolase		0.191928	0.278589	0.856067		0.251609	0.153353	0.905396		-0.0596815	0.721633	0.999685
1.16.1.1	Mercury(II) reductase		-0.415118	0.278935	0.856067		-0.414974	0.27545	0.905396		-0.0001432	0.999685	0.999685
6.1.1.23	Aspartate--tRNA(Asn) ligase		-0.155008	0.2791	0.856067		-0.169778	0.23259	0.905396		0.0147704	0.913128	0.999685
2.8.3.18	Succinyl-CoA:acetate CoA-transferase		-0.229112	0.279986	0.856067		-0.108847	0.604092	0.915625		-0.120265	0.548996	0.999685
3.1.2.1	Acetyl-CoA hydrolase		-0.229112	0.279986	0.856067		-0.108847	0.604092	0.915625		-0.120265	0.548996	0.999685
4.1.2.50	6-carboxytetrahydropterin synthase		-0.160836	0.280304	0.856067		-0.067179	0.648637	0.921159		-0.0936567	0.506567	0.999685
4.2.3.12	6-pyruvoyltetrahydropterin synthase		-0.160836	0.280304	0.856067		-0.067179	0.648637	0.921159		-0.0936567	0.506567	0.999685
4.1.1.104	3-dehydro-4-phosphotetronate decarboxylase		-0.290573	0.280454	0.856067		0.102293	0.700989	0.931413		-0.392866	0.125208	0.999685
3.2.2.4	AMP nucleosidase		-0.272168	0.280486	0.856067		-0.0475645	0.848785	0.968114		-0.224604	0.347355	0.999685
3.4.19.11	Gamma-D-glutamyl-meso-diaminopimelate peptidase		0.235366	0.280952	0.856067		-0.104892	0.627346	0.91724		0.340258	0.101797	0.999685
2.2.1.6	Acetolactate synthase		-0.133848	0.28158	0.856067		-0.119559	0.332137	0.905396		-0.0142885	0.903227	0.999685
4.2.1.54	Lactoyl-CoA dehydratase		-0.276244	0.282321	0.856067		-0.0686274	0.787178	0.951826		-0.207616	0.393692	0.999685
1.1.1.65	Pyridoxine 4-dehydrogenase		-0.682858	0.2828	0.856067		-0.136323	0.828405	0.958702		-0.546535	0.364322	0.999685
3.2.1.40	Alpha-L-rhamnosidase		-0.161374	0.283589	0.856067		-0.127457	0.392858	0.905396		-0.0339174	0.811609	0.999685
3.1.31.1	Micrococcal nuclease		0.376898	0.283862	0.856067		0.188802	0.58762	0.910287		0.188096	0.571929	0.999685
3.2.1.83	Kappa-carrageenase		0.735954	0.283867	0.856067		0.0475859	0.944151	0.994822		0.688369	0.290558	0.999685
2.4.1.281	4-O-beta-D-mannosyl-D-glucose phosphorylase		-0.19114	0.283878	0.856067		-0.135532	0.443118	0.905396		-0.0556073	0.741647	0.999685
4.1.1.18	Lysine decarboxylase		0.226179	0.284514	0.856067		-0.0413866	0.843076	0.966124		0.267565	0.182726	0.999685
3.1.26.11	Ribonuclease Z		-0.136642	0.284792	0.856067		-0.149537	0.238511	0.905396		0.0128949	0.914976	0.999685
4.1.1.22	Histidine decarboxylase		-0.372243	0.285625	0.856067		0.0765578	0.824329	0.958702		-0.448801	0.175552	0.999685
2.7.7.49	RNA-directed DNA polymerase		-0.195599	0.28622	0.856067		-0.0405794	0.823038	0.958702		-0.15502	0.372413	0.999685
1.8.4.14	L-methionine (R)-S-oxide reductase		-0.216026	0.286854	0.856067		0.00754978	0.969983	0.998766		-0.223576	0.245477	0.999685
3.1.1.11	Pectinesterase		-0.203796	0.287172	0.856067		-0.0398604	0.833335	0.959414		-0.163936	0.366275	0.999685
1.1.1.290	4-phosphoerythronate dehydrogenase		-0.254207	0.287552	0.856067		-0.0368898	0.876025	0.97932		-0.217318	0.3375	0.999685
4.2.1.42	Galactarate dehydratase		-0.225037	0.287635	0.856067		-0.045573	0.827693	0.958702		-0.179464	0.370857	0.999685
2.3.1.209	dTDP-4-amino-4,6-dideoxy-D-glucose acyltransferase		0.726485	0.288361	0.856067		0.81892	0.228248	0.905396		-0.0924347	0.88639	0.999685
2.7.1.53	L-xylulokinase		-0.305364	0.289245	0.856067		-0.0756403	0.79076	0.951826		-0.229723	0.400041	0.999685
2.7.4.1	Polyphosphate kinase		-0.133702	0.289423	0.856067		-0.143152	0.253298	0.905396		0.00944999	0.936878	0.999685
2.3.1.79	Maltose O-acetyltransferase		-0.135825	0.289569	0.856067		-0.130624	0.304642	0.905396		-0.0052012	0.965786	0.999685
3.1.4.55	Phosphoribosyl 1,2-cyclic phosphate phosphodiesterase		-0.176635	0.289956	0.856067		0.00313346	0.984859	0.999587		-0.179768	0.256409	0.999685
4.1.1.83	4-hydroxyphenylacetate decarboxylase		-0.277346	0.290053	0.856067		-0.180882	0.486067	0.905396		-0.0964638	0.697249	0.999685
3.4.19.5	Beta-aspartyl-peptidase		-0.233461	0.290402	0.856067		-0.229349	0.295256	0.905396		-0.0041119	0.984287	0.999685
3.5.3.12	Agmatine deiminase		-0.160398	0.290756	0.856067		-0.131424	0.382578	0.905396		-0.0289737	0.840061	0.999685
4.1.3.32	2,3-dimethylmalate lyase		-0.435594	0.290836	0.856067		0.18135	0.656825	0.923901		-0.616943	0.116139	0.999685
4.2.2.23	Rhamnogalacturonan endolyase		-0.233276	0.291059	0.856067		-0.106505	0.626287	0.91724		-0.126771	0.544378	0.999685
1.1.1.29	Glycerate dehydrogenase		-0.130876	0.291405	0.856067		-0.109889	0.371611	0.905396		-0.0209877	0.857995	0.999685
1.7.99.1	Hydroxylamine reductase		-0.132227	0.291703	0.856067		-0.162002	0.193737	0.905396		0.0297759	0.801753	0.999685
2.3.1.31	Homoserine O-acetyltransferase		0.328705	0.29186	0.856067		0.0612237	0.842703	0.966124		0.267482	0.365439	0.999685
4.2.1.11	Phosphopyruvate hydratase		-0.12995	0.292343	0.856067		-0.124064	0.310937	0.905396		-0.005886	0.959769	0.999685
4.3.3.6	Pyridoxal 5'-phosphate synthase (glutamine hydrolyzing)		-0.161947	0.292692	0.856067		-0.257396	0.093534	0.905396		0.0954489	0.512398	0.999685
3.6.3.15	Transferred entry 7.2.2.1		-0.142665	0.293076	0.856067		-0.0907984	0.49933	0.905396		-0.0518667	0.686154	0.999685
5.1.99.1	Methylmalonyl-CoA epimerase		-0.231934	0.294097	0.856067		-0.00366305	0.986636	0.999587		-0.228271	0.276414	0.999685
3.2.1.55	Non-reducing end alpha-L-arabinofuranosidase		-0.145686	0.294605	0.856067		-0.111161	0.419743	0.905396		-0.0345249	0.792836	0.999685
2.7.8.6	Undecaprenyl-phosphate galactose phosphotransferase		-0.138033	0.295232	0.856067		-0.111814	0.392391	0.905396		-0.0262191	0.833476	0.999685
5.4.99.62	D-ribose pyranase		-0.181137	0.295291	0.856067		-0.101208	0.554845	0.905396		-0.0799286	0.625491	0.999685
2.7.7.24	Glucose-1-phosphate thymidylyltransferase		-0.125584	0.295528	0.856067		-0.142684	0.231507	0.905396		0.0171006	0.880263	0.999685
3.2.1.89	Arabinogalactan endo-beta-1,4-galactanase		-0.168482	0.29645	0.856067		-0.161315	0.31367	0.905396		-0.0071674	0.962534	0.999685
2.7.2.2	Carbamate kinase		-0.137587	0.296752	0.856067		-0.0977286	0.454478	0.905396		-0.0398579	0.749284	0.999685
3.1.3.11	Fructose-bisphosphatase		-0.132278	0.298365	0.856067		-0.113001	0.37029	0.905396		-0.0192767	0.872676	0.999685
2.7.1.4	Fructokinase		-0.131156	0.298529	0.856067		-0.104035	0.405482	0.905396		-0.0271217	0.820179	0.999685
1.5.1.7	Saccharopine dehydrogenase (NAD(+), L-lysine-forming)		-0.138882	0.299252	0.856067		-0.1143	0.388856	0.905396		-0.0245815	0.845957	0.999685
2.7.1.24	Dephospho-CoA kinase		-0.12357	0.30091	0.856067		-0.114338	0.334584	0.905396		-0.0092327	0.934856	0.999685
2.7.8.43	Lipid A phosphoethanolamine transferase		0.387855	0.302535	0.856067		0.433642	0.245791	0.905396		-0.0457874	0.89759	0.999685
1.1.1.17	Mannitol-1-phosphate 5-dehydrogenase		-0.179057	0.30266	0.856067		-0.103695	0.546704	0.905396		-0.0753624	0.646599	0.999685
3.5.3.6	Arginine deiminase		0.256801	0.304488	0.856067		0.181225	0.464595	0.905396		0.0755762	0.749364	0.999685
1.11.1.15	Peroxiredoxin		-0.141802	0.304908	0.856067		-0.060698	0.657321	0.923901		-0.0811042	0.53536	0.999685
4.3.3.7	4-hydroxy-tetrahydrodipicolinate synthase		-0.119821	0.3054	0.856067		-0.0968868	0.403182	0.905396		-0.022934	0.835683	0.999685
1.8.1.4	Dihydrolipoyl dehydrogenase		-0.156945	0.306049	0.856067		0.0160914	0.915533	0.992721		-0.173037	0.234628	0.999685
3.1.3.27	Phosphatidylglycerophosphatase		-0.277791	0.306344	0.856067		-0.0329839	0.902304	0.992706		-0.244807	0.341708	0.999685
3.1.1.41	Cephalosporin-C deacetylase		0.63187	0.306509	0.856067		0.0353919	0.953838	0.996933		0.596478	0.308802	0.999685
2.7.7.39	Glycerol-3-phosphate cytidylyltransferase		-0.1955	0.306874	0.856067		-0.154471	0.41539	0.905396		-0.0410287	0.820637	0.999685
3.4.11.9	Xaa-Pro aminopeptidase		-0.124155	0.30893	0.856067		-0.09627	0.426079	0.905396		-0.0278846	0.809091	0.999685
2.1.2.3	Phosphoribosylaminoimidazolecarboxamide formyltransferase		-0.127317	0.309434	0.856067		-0.101712	0.41274	0.905396		-0.0256047	0.828897	0.999685
2.6.1.37	2-aminoethylphosphonate--pyruvate transaminase		-0.246933	0.309526	0.856067		-0.0266852	0.911628	0.992721		-0.220248	0.339106	0.999685
2.4.1.247	Beta-D-galactosyl-(1->4)-L-rhamnose phosphorylase		0.426741	0.31007	0.856067		0.739687	0.0779879	0.905396		-0.312946	0.432021	0.999685
3.5.4.10	IMP cyclohydrolase		-0.127074	0.310155	0.856067		-0.101855	0.411897	0.905396		-0.0252193	0.831365	0.999685
3.6.1.27	Undecaprenyl-diphosphate phosphatase		-0.121939	0.310158	0.856067		-0.109341	0.35887	0.905396		-0.0125977	0.911724	0.999685
3.2.1.96	Mannosyl-glycoprotein endo-beta-N-acetylglucosaminidase		0.283858	0.310569	0.856067		0.252469	0.363167	0.905396		0.0313881	0.905625	0.999685
3.1.1.85	Pimeloyl-[acyl-carrier protein] methyl ester esterase		-0.263715	0.31164	0.856067		-0.0215661	0.933359	0.993785		-0.242149	0.327251	0.999685
2.7.1.63	Polyphosphate--glucose phosphotransferase		-0.350043	0.312241	0.856067		-0.378823	0.270719	0.905396		0.0287804	0.929996	0.999685
4.1.1.23	Orotidine-5'-phosphate decarboxylase		-0.119121	0.312606	0.856067		-0.0933785	0.424578	0.905396		-0.0257423	0.81755	0.999685
3.6.4.13	RNA helicase		-0.12924	0.313224	0.856067		-0.0732359	0.563951	0.905396		-0.0560046	0.644227	0.999685
4.2.1.20	Tryptophan synthase		-0.128624	0.313699	0.856067		-0.111626	0.377962	0.905396		-0.0169982	0.888051	0.999685
2.3.2.2	Gamma-glutamyltransferase		0.265602	0.314402	0.856067		0.316548	0.227558	0.905396		-0.050946	0.838345	0.999685
3.4.19.13	Glutathione gamma-glutamate hydrolase		0.265602	0.314402	0.856067		0.316548	0.227558	0.905396		-0.050946	0.838345	0.999685
2.7.1.121	Phosphoenolpyruvate--glycerone phosphotransferase		-0.189075	0.314418	0.856067		-0.257215	0.16895	0.905396		0.0681402	0.701589	0.999685
3.1.3.25	Inositol-phosphate phosphatase		-0.165243	0.314732	0.856067		-0.0216484	0.894116	0.988084		-0.143594	0.356794	0.999685
3.4.21.89	Signal peptidase I		-0.11903	0.314747	0.856067		-0.0885068	0.450726	0.905396		-0.0305233	0.785223	0.999685
3.2.1.14	Chitinase		-0.193101	0.315779	0.856067		0.0820929	0.666644	0.927084		-0.275194	0.133124	0.999685
4.1.1.96	Carboxynorspermidine decarboxylase		-0.135508	0.316313	0.856067		-0.113969	0.395361	0.905396		-0.0215394	0.866271	0.999685
1.1.1.67	Mannitol 2-dehydrogenase		-0.373049	0.316362	0.856067		-0.236195	0.521949	0.905396		-0.136854	0.697665	0.999685
5.1.3.13	dTDP-4-dehydrorhamnose 3,5-epimerase		-0.122427	0.317394	0.856067		-0.117516	0.333408	0.905396		-0.0049104	0.96618	0.999685
1.8.5.4	Bacterial sulfide:quinone reductase		0.469082	0.317592	0.856067		-0.435639	0.349468	0.905396		0.904722	0.0439554	0.999685
2.4.1.180	Lipopolysaccharide N-acetylmannosaminouronosyltransferase		0.469082	0.317592	0.856067		-0.435639	0.349468	0.905396		0.904722	0.0439554	0.999685
1.16.1.7	Ferric-chelate reductase (NADH)		0.568198	0.317856	0.856067		0.641275	0.256353	0.905396		-0.0730775	0.891962	0.999685
2.4.1.349	undecaprenol 3-alpha-mannosyltransferase		0.568198	0.317856	0.856067		0.641275	0.256353	0.905396		-0.0730775	0.891962	0.999685
3.4.21.102	C-terminal processing peptidase		-0.131303	0.317944	0.856067		-0.0849436	0.514333	0.905396		-0.0463596	0.709396	0.999685
1.1.1.310	(S)-sulfolactate dehydrogenase		0.219678	0.318035	0.856067		0.308159	0.159289	0.905396		-0.0884804	0.67084	0.999685
2.7.4.6	Nucleoside-diphosphate kinase		-0.199857	0.318282	0.856067		0.0202673	0.918543	0.992721		-0.220124	0.24697	0.999685
2.3.1.82	Aminoglycoside 6'-N-acetyltransferase		-0.205134	0.319027	0.856067		-0.0423517	0.835331	0.961073		-0.162782	0.404073	0.999685
2.4.1.52	Poly(glycerol-phosphate) alpha-glucosyltransferase		0.551888	0.320245	0.856067		0.102329	0.852276	0.969003		0.449559	0.392968	0.999685
3.6.1.31	Phosphoribosyl-ATP diphosphatase		-0.116577	0.320256	0.856067		-0.11313	0.331018	0.905396		-0.0034472	0.97521	0.999685
3.5.4.27	Methenyltetrahydromethanopterin cyclohydrolase		-0.410869	0.32107	0.856067		-0.443171	0.28106	0.905396		0.0323017	0.934269	0.999685
2.3.1.54	Formate C-acetyltransferase		-0.116239	0.322624	0.856067		-0.12964	0.266667	0.905396		0.0134012	0.904044	0.999685
3.5.1.47	N-acetyldiaminopimelate deacetylase		-0.305077	0.322924	0.856067		-0.00719403	0.981209	0.999587		-0.297883	0.308967	0.999685
3.2.1.10	Oligo-1,6-glucosidase		-0.124277	0.32316	0.856067		-0.208482	0.0965879	0.905396		0.084205	0.479737	0.999685
2.3.2.10	UDP-N-acetylmuramoylpentapeptide-lysine N(6)-alanyltransferase		0.393871	0.323732	0.856067		-0.0255985	0.948328	0.994822		0.419469	0.2682	0.999685
2.3.2.16	Lipid II:glycine glycyltransferase		0.393871	0.323732	0.856067		-0.0255985	0.948328	0.994822		0.419469	0.2682	0.999685
1.14.11.27	[Histone H3]-dimethyl-L-lysine(36) demethylase		0.766755	0.32402	0.856067		0.00979285	0.989845	0.999587		0.756962	0.304769	0.999685
1.2.4.2	Oxoglutarate dehydrogenase (succinyl-transferring)		0.766755	0.32402	0.856067		0.00979285	0.989845	0.999587		0.756962	0.304769	0.999685
2.5.1.21	Squalene synthase		0.766755	0.32402	0.856067		0.00979285	0.989845	0.999587		0.756962	0.304769	0.999685
2.7.7.74	1L-myo-inositol 1-phosphate cytidylyltransferase		0.766755	0.32402	0.856067		0.00979285	0.989845	0.999587		0.756962	0.304769	0.999685
3.1.6.8	Cerebroside-sulfatase		0.766755	0.32402	0.856067		0.00979285	0.989845	0.999587		0.756962	0.304769	0.999685
3.2.1.178	Beta-porphyranase		0.766755	0.32402	0.856067		0.00979285	0.989845	0.999587		0.756962	0.304769	0.999685
5.5.1.16	Halimadienyl-diphosphate synthase		0.766755	0.32402	0.856067		0.00979285	0.989845	0.999587		0.756962	0.304769	0.999685
5.1.3.3	Aldose 1-epimerase		-0.132543	0.325267	0.856067		-0.0925835	0.488081	0.905396		-0.0399592	0.753944	0.999685
2.1.1.45	Thymidylate synthase		-0.135282	0.325323	0.856067		-0.0695801	0.609492	0.915625		-0.0657024	0.613802	0.999685
3.5.1.1	Asparaginase		-0.130158	0.325473	0.856067		-0.0552218	0.673519	0.927425		-0.0749358	0.549923	0.999685
3.1.5.1	dGTPase		-0.115744	0.32616	0.856067		-0.127672	0.275412	0.905396		0.0119286	0.914807	0.999685
3.4.17.13	Muramoyltetrapeptide carboxypeptidase		-0.179929	0.326295	0.856067		-0.012473	0.945183	0.994822		-0.167456	0.335419	0.999685
2.3.1.157	Glucosamine-1-phosphate N-acetyltransferase		0.162051	0.3266	0.856067		-0.00822857	0.959858	0.998766		0.170279	0.277439	0.999685
3.2.1.141	4-alpha-D-((1->4)-alpha-D-glucano)trehalose trehalohydrolase		0.716486	0.327441	0.856067		0.275496	0.703711	0.931413		0.440991	0.524471	0.999685
4.3.99.3	7-carboxy-7-deazaguanine synthase		-0.147871	0.327806	0.856067		-0.0639204	0.669244	0.927084		-0.0839508	0.557381	0.999685
6.3.2.4	D-alanine--D-alanine ligase		-0.116384	0.328318	0.856067		-0.0843257	0.474859	0.905396		-0.0320582	0.775963	0.999685
2.7.8.14	CDP-ribitol ribitolphosphotransferase		0.365714	0.328376	0.856067		-0.136497	0.712532	0.931413		0.502212	0.15828	0.999685
2.7.8.47	Teichoic acid ribitol-phosphate polymerase		0.365714	0.328376	0.856067		-0.136497	0.712532	0.931413		0.502212	0.15828	0.999685
5.3.1.28	D-sedoheptulose 7-phosphate isomerase		-0.165268	0.32871	0.856067		0.0551089	0.74217	0.939901		-0.220377	0.170841	0.999685
3.2.1.139	Alpha-glucuronidase		-0.206582	0.329203	0.856067		0.00837268	0.968127	0.998766		-0.214955	0.284708	0.999685
4.1.2.13	Fructose-bisphosphate aldolase		-0.11039	0.329762	0.856067		-0.0761264	0.497646	0.905396		-0.0342638	0.749197	0.999685
2.5.1.26	Alkylglycerone-phosphate synthase		0.604392	0.330458	0.856067		0.0885066	0.88551	0.982956		0.515885	0.380906	0.999685
3.4.11.18	Methionyl aminopeptidase		-0.116759	0.330613	0.856067		-0.111271	0.350061	0.905396		-0.0054875	0.961448	0.999685
3.5.1.124	Protein deglycase		-0.118886	0.330616	0.856067		-0.116143	0.338162	0.905396		-0.002743	0.981069	0.999685
4.2.2.24	Rhamnogalacturonan exolyase		0.569309	0.330905	0.856067		0.583998	0.314968	0.905396		-0.014689	0.978843	0.999685
3.6.3.41	Transferred entry 7.6.2.5		-0.440611	0.332633	0.856067		0.0729119	0.871328	0.975325		-0.513523	0.234503	0.999685
1.5.1.34	6,7-dihydropteridine reductase		0.826999	0.332715	0.856067		0.0358617	0.966148	0.998766		0.791137	0.328607	0.999685
3.2.1.169	Protein O-GlcNAcase		0.826999	0.332715	0.856067		0.0358617	0.966148	0.998766		0.791137	0.328607	0.999685
4.2.1.129	Squalene--hopanol cyclase		0.826999	0.332715	0.856067		0.0358617	0.966148	0.998766		0.791137	0.328607	0.999685
5.4.99.17	Squalene--hopene cyclase		0.826999	0.332715	0.856067		0.0358617	0.966148	0.998766		0.791137	0.328607	0.999685
1.1.1.88	Hydroxymethylglutaryl-CoA reductase		-0.690075	0.33298	0.856067		-0.00342174	0.99613	0.999587		-0.686654	0.309934	0.999685
5.3.1.17	5-dehydro-4-deoxy-D-glucuronate isomerase		-0.17141	0.333183	0.856067		-0.0165019	0.925007	0.993785		-0.154908	0.356389	0.999685
4.1.1.44	4-carboxymuconolactone decarboxylase		-0.139828	0.334372	0.856067		-0.0801389	0.576505	0.906833		-0.0596895	0.663288	0.999685
2.7.2.4	Aspartate kinase		-0.11518	0.334442	0.856067		-0.0944709	0.424629	0.905396		-0.0207087	0.85446	0.999685
2.7.1.194	Protein-N(pi)-phosphohistidine--L-ascorbate phosphotransferase		-0.1884	0.334853	0.856067		-0.498435	0.011377	0.905396		0.310034	0.0960343	0.999685
3.2.1.41	Pullulanase		-0.134185	0.334856	0.856067		-0.211609	0.126916	0.905396		0.077424	0.55678	0.999685
1.1.1.343	Phosphogluconate dehydrogenase (NAD(+)-dependent, decarboxylating)		-0.21779	0.335964	0.856067		-0.0222763	0.920798	0.992721		-0.195514	0.362347	0.999685
1.1.1.44	Phosphogluconate dehydrogenase (NADP(+)-dependent, decarboxylating)		-0.21779	0.335964	0.856067		-0.0222763	0.920798	0.992721		-0.195514	0.362347	0.999685
3.5.3.18	Dimethylargininase		0.329751	0.336162	0.856067		0.438178	0.198735	0.905396		-0.108427	0.738236	0.999685
2.7.7.43	N-acylneuraminate cytidylyltransferase		-0.254034	0.336446	0.856067		0.055073	0.833268	0.959414		-0.309107	0.218317	0.999685
3.4.11.1	Leucyl aminopeptidase		0.226968	0.336516	0.856067		0.079122	0.735072	0.935693		0.147846	0.508647	0.999685
4.2.1.40	Glucarate dehydratase		-0.332741	0.336665	0.856067		0.23988	0.484659	0.905396		-0.572621	0.0831218	0.999685
1.3.1.9	Enoyl-[acyl-carrier-protein] reductase (NADH)		-0.125191	0.33864	0.856067		-0.0781508	0.546607	0.905396		-0.0470405	0.704025	0.999685
1.1.1.157	3-hydroxybutyryl-CoA dehydrogenase		0.154412	0.339043	0.856067		0.0224331	0.888407	0.985007		0.131979	0.388716	0.999685
2.6.1.9	Histidinol-phosphate transaminase		-0.113319	0.339393	0.856067		-0.113882	0.333337	0.905396		0.00056227	0.996002	0.999685
6.3.5.5	Carbamoyl-phosphate synthase (glutamine-hydrolyzing)		-0.114446	0.340972	0.856067		-0.0896928	0.451603	0.905396		-0.0247536	0.827681	0.999685
4.2.1.156	L-talarate dehydratase		0.518503	0.341337	0.856067		0.31093	0.564665	0.905396		0.207572	0.687346	0.999685
1.1.1.23	Histidinol dehydrogenase		-0.113248	0.341609	0.856067		-0.0967699	0.412559	0.905396		-0.0164784	0.883719	0.999685
2.7.1.180	FAD:protein FMN transferase		-0.113019	0.342333	0.856067		-0.0875149	0.458283	0.905396		-0.0255037	0.820843	0.999685
4.2.1.19	Imidazoleglycerol-phosphate dehydratase		-0.112794	0.343375	0.856067		-0.100131	0.396416	0.905396		-0.0126624	0.910484	0.999685
1.8.5.5	Thiosulfate reductase (quinone)		-0.320647	0.345161	0.856067		-0.320317	0.341982	0.905396		-0.0003295	0.999182	0.999685
3.5.4.19	Phosphoribosyl-AMP cyclohydrolase		-0.112806	0.345193	0.856067		-0.10288	0.385481	0.905396		-0.0099264	0.93004	0.999685
3.5.1.10	Formyltetrahydrofolate deformylase		-0.27468	0.346142	0.856067		0.0243885	0.932657	0.993785		-0.299068	0.279887	0.999685
2.4.1.20	Cellobiose phosphorylase		-0.145651	0.346241	0.856067		-0.109278	0.475918	0.905396		-0.0363728	0.803691	0.999685
3.6.1.45	UDP-sugar diphosphatase		-0.123664	0.346608	0.856067		-0.130986	0.315273	0.905396		0.00732214	0.953031	0.999685
1.1.1.42	Isocitrate dehydrogenase (NADP(+))		-0.113301	0.347011	0.856067		-0.116622	0.329455	0.905396		0.00332097	0.976758	0.999685
2.2.1.7	1-deoxy-D-xylulose-5-phosphate synthase		-0.114937	0.347776	0.856067		-0.110171	0.364384	0.905396		-0.0047656	0.967179	0.999685
5.4.2.12	Phosphoglycerate mutase (2,3-diphosphoglycerate-independent)		-0.112842	0.349645	0.856067		-0.0855909	0.47424	0.905396		-0.0272511	0.811348	0.999685
3.5.1.5	Urease		-0.181193	0.350802	0.856067		-0.291436	0.132014	0.905396		0.110243	0.548921	0.999685
1.4.3.5	Pyridoxal 5'-phosphate synthase		-0.286211	0.351546	0.856067		0.00394153	0.98966	0.999587		-0.290153	0.319565	0.999685
4.2.1.157	(R)-2-hydroxyisocaproyl-CoA dehydratase		-0.39583	0.351631	0.856067		-0.116849	0.781246	0.951826		-0.27898	0.488385	0.999685
2.4.1.129	Peptidoglycan glycosyltransferase		-0.115029	0.352517	0.856067		-0.0959325	0.434281	0.905396		-0.0190967	0.870426	0.999685
1.4.3.4	Monoamine oxidase		-0.316279	0.352557	0.856067		-0.369945	0.273654	0.905396		0.0536664	0.867603	0.999685
2.7.1.182	Phytol kinase		-0.316279	0.352557	0.856067		-0.369945	0.273654	0.905396		0.0536664	0.867603	0.999685
3.4.11.7	Glutamyl aminopeptidase		-0.316279	0.352557	0.856067		-0.369945	0.273654	0.905396		0.0536664	0.867603	0.999685
2.4.1.15	Alpha,alpha-trehalose-phosphate synthase (UDP-forming)		-0.255261	0.352764	0.856067		0.232071	0.394412	0.905396		-0.487333	0.063367	0.999685
3.1.3.12	Trehalose-phosphatase		-0.255261	0.352764	0.856067		0.232071	0.394412	0.905396		-0.487333	0.063367	0.999685
1.1.2.6	Polyvinyl alcohol dehydrogenase (cytochrome)		0.453394	0.353183	0.856067		-0.126416	0.793748	0.951832		0.57981	0.211567	0.999685
4.2.1.82	Xylonate dehydratase		0.453394	0.353183	0.856067		-0.126416	0.793748	0.951832		0.57981	0.211567	0.999685
3.2.1.172	Unsaturated rhamnogalacturonyl hydrolase		-0.161392	0.353835	0.856067		0.00715297	0.96689	0.998766		-0.168545	0.307581	0.999685
5.1.1.7	Diaminopimelate epimerase		-0.110534	0.353911	0.856067		-0.0881802	0.455743	0.905396		-0.0223539	0.842951	0.999685
1.1.1.284	S-(hydroxymethyl)glutathione dehydrogenase		-0.473173	0.354281	0.856067		-0.330805	0.513509	0.905396		-0.142368	0.768384	0.999685
3.2.1.4	Cellulase		-0.138915	0.355226	0.856067		-0.101473	0.495707	0.905396		-0.0374424	0.792317	0.999685
4.1.1.81	Threonine-phosphate decarboxylase		-0.121938	0.355344	0.856067		-0.107023	0.413426	0.905396		-0.0149152	0.904895	0.999685
1.1.1.202	1,3-propanediol dehydrogenase		0.405914	0.356534	0.856067		0.291975	0.503465	0.905396		0.113939	0.784503	0.999685
2.5.1.105	5'-phosphate synthase		0.146348	0.357507	0.856067		0.0795872	0.613505	0.915625		0.0667611	0.65751	0.999685
4.1.2.19	Rhamnulose-1-phosphate aldolase		-0.125744	0.35767	0.856067		-0.0847441	0.531661	0.905396		-0.0409996	0.751343	0.999685
2.1.1.63	Methylated-DNA--[protein]-cysteine S-methyltransferase		-0.114404	0.358266	0.856067		-0.0464742	0.706313	0.931413		-0.0679293	0.564657	0.999685
1.1.1.281	GDP-4-dehydro-6-deoxy-D-mannose reductase		0.713474	0.360428	0.856067		-0.329998	0.669347	0.927084		1.04347	0.159846	0.999685
2.1.2.2	Phosphoribosylglycinamide formyltransferase		-0.114046	0.3608	0.856067		-0.0817749	0.508589	0.905396		-0.0322713	0.784685	0.999685
3.2.2.9	Adenosylhomocysteine nucleosidase		-0.116776	0.360861	0.856067		-0.113978	0.368786	0.905396		-0.0027981	0.98154	0.999685
5.3.1.26	Galactose-6-phosphate isomerase		0.747263	0.361044	0.856067		-0.235438	0.771353	0.947751		0.982701	0.206369	0.999685
5.1.3.25	dTDP-L-rhamnose 4-epimerase		-0.439624	0.361205	0.856067		-0.352432	0.460388	0.905396		-0.0871917	0.848245	0.999685
2.5.1.75	tRNA dimethylallyltransferase		-0.109591	0.361349	0.856067		-0.0928165	0.435674	0.905396		-0.0167745	0.882624	0.999685
2.3.1.8	Phosphate acetyltransferase		-0.113185	0.363494	0.856067		-0.107714	0.38342	0.905396		-0.0054705	0.96298	0.999685
3.1.3.102	FMN hydrolase		-0.25336	0.364146	0.856067		0.104771	0.704772	0.931413		-0.35813	0.177475	0.999685
3.2.1.35	Hyaluronoglucosaminidase		-0.191537	0.364236	0.856067		-0.0611929	0.76974	0.947014		-0.130344	0.514586	0.999685
3.5.99.6	Glucosamine-6-phosphate deaminase		-0.114038	0.364893	0.856067		-0.0902831	0.469399	0.905396		-0.0237553	0.841921	0.999685
5.99.1.2	Transferred entry 5.6.2.1		-0.113792	0.365866	0.856067		-0.0927606	0.457275	0.905396		-0.0210313	0.859827	0.999685
5.1.3.32	L-rhamnose mutarotase		-0.191703	0.365926	0.856067		-0.000350506	0.998668	0.999587		-0.191353	0.341482	0.999685
1.5.1.20	Methylenetetrahydrofolate reductase (NAD(P)H)		-0.10532	0.367953	0.856067		-0.0998817	0.389483	0.905396		-0.005438	0.960821	0.999685
2.4.99.17	S-adenosylmethionine:tRNA ribosyltransferase-isomerase		-0.108903	0.369388	0.856067		-0.0903001	0.452941	0.905396		-0.0186029	0.871292	0.999685
3.4.11.4	Tripeptide aminopeptidase		-0.105177	0.369775	0.856067		-0.0877231	0.450666	0.905396		-0.0174542	0.875031	0.999685
3.2.1.70	Glucan 1,6-alpha-glucosidase		0.260363	0.369848	0.856067		-0.144912	0.614446	0.915625		0.405275	0.142644	0.999685
2.3.1.201	UDP-2-acetamido-3-amino-2,3-dideoxy-glucuronate N-acetyltransferase		0.270018	0.370676	0.856067		0.00553414	0.985215	0.999587		0.264483	0.355315	0.999685
4.1.2.48	Low-specificity L-threonine aldolase		-0.105396	0.371124	0.856067		-0.11313	0.333544	0.905396		0.00773439	0.944708	0.999685
3.5.1.24	Choloylglycine hydrolase		-0.118533	0.371304	0.856067		-0.0833698	0.525844	0.905396		-0.0351628	0.779331	0.999685
1.2.7.10	Oxalate oxidoreductase		0.667094	0.371783	0.856067		0.092547	0.900415	0.991491		0.574547	0.417182	0.999685
4.1.3.3	N-acetylneuraminate lyase		-0.127705	0.371864	0.856067		-0.118088	0.405224	0.905396		-0.0096172	0.943349	0.999685
3.1.2.29	Fluoroacetyl-CoA thioesterase		0.186752	0.371954	0.856067		-0.122469	0.554688	0.905396		0.309221	0.120799	0.999685
4.2.1.3	Aconitate hydratase		-0.105349	0.372815	0.856067		-0.117475	0.316907	0.905396		0.0121262	0.913683	0.999685
2.1.1.193	16S rRNA (uracil(1498)-N(3))-methyltransferase		-0.105151	0.373346	0.856067		-0.105942	0.366132	0.905396		0.00079098	0.994354	0.999685
4.4.1.8	Cystathionine beta-lyase		-0.104687	0.373852	0.856067		-0.0917438	0.43204	0.905396		-0.0129431	0.907514	0.999685
1.1.1.205	IMP dehydrogenase		-0.103325	0.373896	0.856067		-0.105803	0.35894	0.905396		0.00247866	0.982017	0.999685
4.2.1.59	3-hydroxyacyl-[acyl-carrier-protein] dehydratase		-0.108361	0.374054	0.856067		-0.0693455	0.565985	0.905396		-0.0390155	0.735304	0.999685
6.3.2.5	Phosphopantothenate--cysteine ligase (CTP)		-0.108095	0.375069	0.856067		-0.106251	0.379609	0.905396		-0.001844	0.987243	0.999685
2.4.2.17	ATP phosphoribosyltransferase		-0.104183	0.37573	0.856067		-0.0894416	0.443247	0.905396		-0.0147417	0.894643	0.999685
2.4.1.64	Alpha,alpha-trehalose phosphorylase		0.244097	0.375854	0.856067		0.299686	0.273828	0.905396		-0.0555892	0.831272	0.999685
1.8.4.12	Peptide-methionine (R)-S-oxide reductase		-0.150982	0.376137	0.856067		0.010814	0.948955	0.994826		-0.161796	0.317647	0.999685
2.1.1.90	Methanol--corrinoid protein Co-methyltransferase		-0.566695	0.377096	0.856067		-0.579453	0.362846	0.905396		0.0127583	0.983236	0.999685
2.4.1.211	1,3-beta-galactosyl-N-acetylhexosamine phosphorylase		-0.122714	0.377333	0.856067		-0.137662	0.318595	0.905396		0.014948	0.909535	0.999685
4.2.1.33	3-isopropylmalate dehydratase		-0.107044	0.377341	0.856067		-0.116876	0.331628	0.905396		0.009832	0.931723	0.999685
4.2.1.35	(R)-2-methylmalate dehydratase		-0.107044	0.377341	0.856067		-0.116876	0.331628	0.905396		0.009832	0.931723	0.999685
4.1.1.36	Phosphopantothenoylcysteine decarboxylase		-0.107568	0.377372	0.856067		-0.106904	0.376684	0.905396		-0.000665	0.995399	0.999685
1.1.1.86	Ketol-acid reductoisomerase (NADP(+))		-0.10572	0.378085	0.856067		-0.106807	0.369581	0.905396		0.00108716	0.992358	0.999685
4.2.1.46	dTDP-glucose 4,6-dehydratase		-0.108959	0.378293	0.856067		-0.132948	0.27923	0.905396		0.0239884	0.837626	0.999685
3.5.2.17	Hydroxyisourate hydrolase		0.856174	0.378496	0.856067		0.203391	0.832687	0.959414		0.652783	0.478654	0.999685
2.6.1.11	Acetylornithine transaminase		-0.104666	0.378731	0.856067		-0.122366	0.300151	0.905396		0.0176998	0.87503	0.999685
2.6.1.17	Succinyldiaminopimelate transaminase		-0.104666	0.378731	0.856067		-0.122366	0.300151	0.905396		0.0176998	0.87503	0.999685
2.1.1.294	3-phospho-methyltransferase		0.483699	0.379643	0.856067		-0.0945734	0.862289	0.972424		0.578272	0.268756	0.999685
2.7.1.181	Polymannosyl GlcNAc-diphospho-ditrans,octacis-undecaprenol kinase		0.483699	0.379643	0.856067		-0.0945734	0.862289	0.972424		0.578272	0.268756	0.999685
2.7.1.17	Xylulokinase		-0.10418	0.38159	0.856067		-0.135166	0.253381	0.905396		0.0309868	0.783379	0.999685
1.1.1.25	Shikimate dehydrogenase		-0.10398	0.382022	0.856067		-0.104315	0.376866	0.905396		0.00033527	0.997624	0.999685
3.2.1.187	(Ara-f)(3)-Hyp beta-L-arabinobiosidase		0.972628	0.382891	0.856067		1.6722	0.132265	0.905396		-0.699576	0.507778	0.999685
1.1.98.6	Ribonucleoside-triphosphate reductase (formate)		-0.0979222	0.383187	0.856067		-0.0816941	0.46321	0.905396		-0.0162281	0.878647	0.999685
2.7.7.23	UDP-N-acetylglucosamine diphosphorylase		0.147248	0.383388	0.856067		-0.0166822	0.920562	0.992721		0.16393	0.306648	0.999685
1.1.1.85	3-isopropylmalate dehydrogenase		-0.10322	0.384297	0.856067		-0.105773	0.369056	0.905396		0.00255313	0.98186	0.999685
4.99.1.3	Sirohydrochlorin cobaltochelatase		-0.126022	0.384351	0.856067		-0.0798605	0.57807	0.907065		-0.0461613	0.736447	0.999685
4.1.1.20	Diaminopimelate decarboxylase		-0.101221	0.384383	0.856067		-0.0829375	0.47233	0.905396		-0.0182833	0.868161	0.999685
2.5.1.17	Corrinoid adenosyltransferase		-0.110655	0.385767	0.856067		-0.0831119	0.511158	0.905396		-0.0275435	0.819597	0.999685
3.2.1.22	Alpha-galactosidase		-0.102881	0.38661	0.856067		-0.107468	0.362234	0.905396		0.00458681	0.967469	0.999685
1.1.1.58	Tagaturonate reductase		-0.138291	0.386947	0.856067		-0.0553617	0.726614	0.933469		-0.0829294	0.583908	0.999685
2.7.13.3	Histidine kinase		-0.099684	0.388592	0.856067		-0.0966191	0.399697	0.905396		-0.0030649	0.977656	0.999685
1.4.1.12	2,4-diaminopentanoate dehydrogenase		0.236028	0.388791	0.856067		0.0586305	0.828871	0.958702		0.177398	0.494329	0.999685
1.4.1.26	2,4-diaminopentanoate dehydrogenase (NAD(+))		0.236028	0.388791	0.856067		0.0586305	0.828871	0.958702		0.177398	0.494329	0.999685
1.3.1.76	Precorrin-2 dehydrogenase		-0.115549	0.389102	0.856067		-0.121996	0.359655	0.905396		0.00644667	0.959512	0.999685
4.99.1.4	Sirohydrochlorin ferrochelatase		-0.115549	0.389102	0.856067		-0.121996	0.359655	0.905396		0.00644667	0.959512	0.999685
6.6.1.2	Cobaltochelatase		-0.19397	0.389758	0.856067		0.0497845	0.823632	0.958702		-0.243755	0.255255	0.999685
3.1.4.46	Glycerophosphodiester phosphodiesterase		-0.116272	0.390096	0.856067		-0.0897056	0.503674	0.905396		-0.0265664	0.835664	0.999685
3.1.3.45	3-deoxy-manno-octulosonate-8-phosphatase		-0.143148	0.390656	0.856067		-0.0543885	0.741967	0.939901		-0.0887598	0.57422	0.999685
3.1.3.104	5-amino-6-(5-phospho-D-ribitylamino)uracil phosphatase		-0.171247	0.391128	0.856067		-0.0215932	0.913052	0.992721		-0.149653	0.429307	0.999685
3.5.1.104	Peptidoglycan-N-acetylglucosamine deacetylase		-0.112704	0.391325	0.856067		-0.0578875	0.65679	0.923901		-0.0548163	0.65976	0.999685
5.1.3.23	UDP-2,3-diacetamido-2,3-dideoxyglucuronic acid 2-epimerase		0.514408	0.392072	0.856067		0.66867	0.262969	0.905396		-0.154262	0.786312	0.999685
2.3.1.39	[Acyl-carrier-protein] S-malonyltransferase		-0.105853	0.392078	0.856067		-0.0911008	0.457716	0.905396		-0.0147527	0.899722	0.999685
6.3.5.1	NAD(+) synthase (glutamine-hydrolyzing)		-0.0999074	0.392629	0.856067		-0.0955608	0.409901	0.905396		-0.0043466	0.968657	0.999685
2.6.1.16	Glutamine--fructose-6-phosphate transaminase (isomerizing)		-0.101575	0.394088	0.856067		-0.118996	0.314779	0.905396		0.0174214	0.877284	0.999685
3.5.1.28	N-acetylmuramoyl-L-alanine amidase		-0.101965	0.394368	0.856067		-0.0806868	0.496713	0.905396		-0.0212781	0.851067	0.999685
4.2.1.32	L(+)-tartrate dehydratase		-0.155114	0.395342	0.856067		-0.147993	0.413755	0.905396		-0.0071206	0.96712	0.999685
5.4.3.2	Lysine 2,3-aminomutase		-0.180531	0.395701	0.856067		0.0880229	0.675989	0.929351		-0.268554	0.184154	0.999685
4.2.1.55	3-hydroxybutyryl-CoA dehydratase		-0.146767	0.395936	0.856067		-0.0173864	0.919121	0.992721		-0.129381	0.430002	0.999685
1.3.1.106	Cobalt-precorrin-6A reductase		0.149573	0.396561	0.856067		-0.0554434	0.751073	0.941018		0.205016	0.221551	0.999685
1.3.1.54	Precorrin-6A reductase		0.149573	0.396561	0.856067		-0.0554434	0.751073	0.941018		0.205016	0.221551	0.999685
3.1.3.3	Phosphoserine phosphatase		-0.117456	0.396666	0.856067		-0.00838581	0.951277	0.995142		-0.10907	0.406606	0.999685
3.1.3.6	3'-nucleotidase		-0.117245	0.397119	0.856067		-0.0923194	0.501339	0.905396		-0.0249256	0.849182	0.999685
3.1.4.16	2',3'-cyclic-nucleotide 2'-phosphodiesterase		-0.117245	0.397119	0.856067		-0.0923194	0.501339	0.905396		-0.0249256	0.849182	0.999685
1.4.7.1	Glutamate synthase (ferredoxin)		-0.108234	0.398907	0.856067		-0.115596	0.364098	0.905396		0.00736237	0.951662	0.999685
2.7.6.1	Ribose-phosphate diphosphokinase		-0.0966972	0.399317	0.856067		-0.0974485	0.392076	0.905396		0.00075134	0.99448	0.999685
2.4.2.12	Nicotinamide phosphoribosyltransferase		0.50107	0.399394	0.856067		0.286598	0.626712	0.91724		0.214472	0.703279	0.999685
2.6.1.83	LL-diaminopimelate aminotransferase		-0.107728	0.399471	0.856067		-0.101822	0.422184	0.905396		-0.0059061	0.961079	0.999685
1.1.1.3	Homoserine dehydrogenase		-0.0964086	0.399878	0.856067		-0.0890273	0.433294	0.905396		-0.0073813	0.945714	0.999685
2.3.1.46	Homoserine O-succinyltransferase		-0.0999129	0.399948	0.856067		-0.108304	0.358069	0.905396		0.00839101	0.940471	0.999685
4.2.2.5	Chondroitin AC lyase		-0.214889	0.400138	0.856067		-0.0807687	0.74956	0.941018		-0.134121	0.579388	0.999685
1.1.1.136	UDP-N-acetylglucosamine 6-dehydrogenase		-0.18008	0.400869	0.856067		-0.0503863	0.812429	0.956934		-0.129694	0.523206	0.999685
2.3.1.180	Beta-ketoacyl-[acyl-carrier-protein] synthase III		-0.104283	0.401047	0.856067		-0.0705043	0.566834	0.905396		-0.0337785	0.773895	0.999685
1.7.2.2	Nitrite reductase (cytochrome ammonia-forming)		-0.198599	0.401314	0.856067		-0.0127729	0.956536	0.998766		-0.185826	0.407682	0.999685
3.6.3.34	Transferred entry 7.2.2.16		-0.102033	0.401618	0.856067		-0.0608054	0.614036	0.915625		-0.0412272	0.720429	0.999685
2.7.1.221	N-acetylmuramate 1-kinase		0.369177	0.40241	0.856067		0.0725071	0.86813	0.974369		0.29667	0.477824	0.999685
4.2.1.114	Methanogen homoaconitase		0.581695	0.403068	0.856067		0.00403443	0.995328	0.999587		0.57766	0.381426	0.999685
3.4.23.43	Prepilin peptidase		-0.117161	0.403118	0.856067		-0.0956793	0.491167	0.905396		-0.0214818	0.871363	0.999685
2.8.1.13	tRNA-uridine 2-sulfurtransferase		-0.111565	0.403478	0.856067		-0.0805888	0.542744	0.905396		-0.0309764	0.806459	0.999685
2.1.1.246	methyltransferase		0.238445	0.403661	0.856067		0.322674	0.255607	0.905396		-0.0842287	0.755389	0.999685
5.1.3.26	4-epimerase		-0.186918	0.40401	0.856067		0.0626062	0.777834	0.950382		-0.249524	0.241119	0.999685
3.1.21.4	Type II site-specific deoxyribonuclease		-0.206687	0.40417	0.856067		-0.0131715	0.957194	0.998766		-0.193516	0.410233	0.999685
3.5.4.2	Adenine deaminase		-0.109105	0.404342	0.856067		-0.164639	0.205967	0.905396		0.055534	0.654062	0.999685
2.1.1.265	Tellurite methyltransferase		0.61104	0.405186	0.856067		0.202755	0.780387	0.951826		0.408285	0.557222	0.999685
3.6.3.4	Transferred entry 7.2.2.9		-0.101826	0.405535	0.856067		-0.102498	0.398868	0.905396		0.00067199	0.995373	0.999685
3.6.3.28	Transferred entry 7.3.2.2		0.20712	0.406581	0.856067		0.378004	0.128704	0.905396		-0.170884	0.470142	0.999685
1.8.4.11	Peptide-methionine (S)-S-oxide reductase		-0.127714	0.408456	0.856067		-0.0387872	0.799944	0.951832		-0.0889272	0.54361	0.999685
2.3.1.179	Beta-ketoacyl-[acyl-carrier-protein] synthase II		-0.102121	0.408681	0.856067		-0.101079	0.409901	0.905396		-0.0010427	0.99289	0.999685
5.3.1.15	D-lyxose ketol-isomerase		0.140017	0.410828	0.856067		0.192629	0.25506	0.905396		-0.052612	0.744165	0.999685
1.17.7.4	4-hydroxy-3-methylbut-2-enyl diphosphate reductase		-0.0954079	0.41112	0.856067		-0.0980741	0.394625	0.905396		0.00266618	0.980643	0.999685
6.3.1.1	Aspartate--ammonia ligase		-0.0985963	0.411573	0.856067		-0.0961323	0.419777	0.905396		-0.002464	0.982706	0.999685
2.5.1.2	Thiamine pyridinylase		0.45139	0.411828	0.856067		0.33013	0.544944	0.905396		0.12126	0.815881	0.999685
3.1.1.102	Mono(ethylene terephthalate) hydrolase		0.45139	0.411828	0.856067		0.33013	0.544944	0.905396		0.12126	0.815881	0.999685
3.1.2.20	Acyl-CoA hydrolase		0.45139	0.411828	0.856067		0.33013	0.544944	0.905396		0.12126	0.815881	0.999685
3.1.2.23	4-hydroxybenzoyl-CoA thioesterase		0.45139	0.411828	0.856067		0.33013	0.544944	0.905396		0.12126	0.815881	0.999685
4.2.1.118	3-dehydroshikimate dehydratase		0.45139	0.411828	0.856067		0.33013	0.544944	0.905396		0.12126	0.815881	0.999685
6.3.2.7	UDP-N-acetylmuramoyl-L-alanyl-D-glutamate--L-lysine ligase		0.47344	0.411871	0.856067		0.10269	0.857399	0.969718		0.37075	0.497824	0.999685
1.3.5.3	Protoporphyrinogen IX dehydrogenase (menaquinone)		0.342485	0.412298	0.856067		-0.0543246	0.895547	0.989035		0.39681	0.317051	0.999685
5.4.2.11	Phosphoglycerate mutase (2,3-diphosphoglycerate-dependent)		-0.140487	0.412503	0.856067		-0.0601414	0.72329	0.931632		-0.0803455	0.620794	0.999685
3.1.11.5	Exodeoxyribonuclease V		-0.0957676	0.412615	0.856067		-0.0696052	0.548118	0.905396		-0.0261624	0.813131	0.999685
2.4.1.280	N,N'-diacetylchitobiose phosphorylase		0.216019	0.412617	0.856067		0.481996	0.0675361	0.905396		-0.265977	0.288162	0.999685
3.1.21.3	Type I site-specific deoxyribonuclease		-0.100864	0.413146	0.856067		-0.0922421	0.450623	0.905396		-0.0086221	0.941095	0.999685
3.1.3.103	3-deoxy-D-glycero-D-galacto-nonulopyranosonate 9-phosphatase		-0.483487	0.413222	0.856067		-0.396647	0.498511	0.905396		-0.0868395	0.876641	0.999685
5.4.99.18	5-(carboxyamino)imidazole ribonucleotide mutase		-0.0961675	0.413321	0.856067		-0.0979237	0.401293	0.905396		0.00175612	0.98741	0.999685
1.1.1.305	UDP-glucuronic acid oxidase (UDP-4-keto-hexauronic acid decarboxylating)		0.470828	0.413552	0.856067		0.355525	0.533509	0.905396		0.115303	0.832506	0.999685
1.3.1.53	(3S,4R)-3,4-dihydroxycyclohexa-1,5-diene-1,4-dicarboxylate dehydrogenase		0.470828	0.413552	0.856067		0.355525	0.533509	0.905396		0.115303	0.832506	0.999685
2.1.2.13	UDP-4-amino-4-deoxy-L-arabinose formyltransferase		0.470828	0.413552	0.856067		0.355525	0.533509	0.905396		0.115303	0.832506	0.999685
2.3.1.43	Phosphatidylcholine--sterol O-acyltransferase		0.470828	0.413552	0.856067		0.355525	0.533509	0.905396		0.115303	0.832506	0.999685
3.1.13.1	Exoribonuclease II		0.470828	0.413552	0.856067		0.355525	0.533509	0.905396		0.115303	0.832506	0.999685
4.1.1.17	Ornithine decarboxylase		0.470828	0.413552	0.856067		0.355525	0.533509	0.905396		0.115303	0.832506	0.999685
4.2.1.91	Arogenate dehydratase		0.470828	0.413552	0.856067		0.355525	0.533509	0.905396		0.115303	0.832506	0.999685
6.3.1.13	ligase		0.470828	0.413552	0.856067		0.355525	0.533509	0.905396		0.115303	0.832506	0.999685
4.1.1.49	Phosphoenolpyruvate carboxykinase (ATP)		-0.101415	0.413568	0.856067		-0.105461	0.391659	0.905396		0.00404535	0.972518	0.999685
4.3.2.1	Argininosuccinate lyase		-0.0951558	0.413577	0.856067		-0.09679	0.402053	0.905396		0.0016342	0.988166	0.999685
2.1.1.107	Uroporphyrinogen-III C-methyltransferase		-0.108535	0.413612	0.856067		-0.0619198	0.637925	0.91938		-0.0466148	0.710817	0.999685
2.7.8.7	Holo-[acyl-carrier-protein] synthase		0.136892	0.413629	0.856067		-0.0358162	0.82905	0.958702		0.172708	0.277551	0.999685
6.3.3.1	Phosphoribosylformylglycinamidine cyclo-ligase		-0.0952397	0.414006	0.856067		-0.0978125	0.397966	0.905396		0.0025728	0.981404	0.999685
5.4.99.23	23S rRNA pseudouridine(1911/1915/1917) synthase		-0.0946997	0.414758	0.856067		-0.100753	0.382066	0.905396		0.00605351	0.956085	0.999685
1.17.1.8	4-hydroxy-tetrahydrodipicolinate reductase		-0.0933309	0.414819	0.856067		-0.0906086	0.424987	0.905396		-0.0027224	0.979956	0.999685
1.97.1.4	[Formate-C-acetyltransferase]-activating enzyme		-0.0918465	0.41497	0.856067		-0.109894	0.326097	0.905396		0.0180475	0.865653	0.999685
2.1.1.198	16S rRNA (cytidine(1402)-2'-O)-methyltransferase		-0.0996511	0.415386	0.856067		-0.0748002	0.537541	0.905396		-0.024851	0.830147	0.999685
5.4.99.9	UDP-galactopyranose mutase		-0.113674	0.416442	0.856067		-0.104611	0.450991	0.905396		-0.0090628	0.945442	0.999685
2.7.7.18	Nicotinate-nucleotide adenylyltransferase		-0.0971589	0.416511	0.856067		-0.109816	0.355035	0.905396		0.0126568	0.910986	0.999685
6.3.1.2	Glutamine synthetase		-0.0961583	0.416523	0.856067		-0.0818743	0.48553	0.905396		-0.014284	0.898564	0.999685
2.7.1.2	Glucokinase		-0.100356	0.418252	0.856067		-0.0940313	0.444618	0.905396		-0.006325	0.957025	0.999685
1.16.3.2	Bacterial non-heme ferritin		-0.122213	0.418978	0.856067		0.0191368	0.898342	0.990419		-0.141349	0.324815	0.999685
2.1.1.72	Site-specific DNA-methyltransferase (adenine-specific)		-0.0968207	0.418998	0.856067		-0.104006	0.381835	0.905396		0.00718495	0.949491	0.999685
2.6.1.102	GDP-perosamine synthase		-0.116747	0.420066	0.856067		-0.134805	0.348471	0.905396		0.0180581	0.895201	0.999685
4.2.1.7	Altronate dehydratase		-0.12598	0.420112	0.856067		-0.0729346	0.637702	0.91938		-0.0530454	0.720018	0.999685
4.3.1.3	Histidine ammonia-lyase		-0.158654	0.420448	0.856067		0.113414	0.561338	0.905396		-0.272068	0.146911	0.999685
2.7.7.53	ATP adenylyltransferase		0.431761	0.420723	0.856067		-0.0355014	0.946713	0.994822		0.467263	0.358528	0.999685
3.2.2.21	DNA-3-methyladenine glycosylase II		0.178976	0.421143	0.856067		-0.0539299	0.806713	0.95539		0.232905	0.270509	0.999685
2.7.1.12	Gluconokinase		0.464448	0.422506	0.856067		-0.888208	0.124028	0.905396		1.35266	0.0152636	0.999685
1.1.1.219	Dihydroflavanol 4-reductase		-0.210864	0.4233	0.856067		0.00602161	0.981584	0.999587		-0.216885	0.385387	0.999685
4.2.1.155	Methylthioacryloyl-CoA hydratase		-0.383361	0.424027	0.856067		0.468169	0.325662	0.905396		-0.85153	0.063284	0.999685
2.1.3.2	Aspartate carbamoyltransferase		-0.0962436	0.424626	0.856067		-0.105702	0.377097	0.905396		0.0094582	0.933953	0.999685
1.2.1.38	N-acetyl-gamma-glutamyl-phosphate reductase		-0.0949267	0.424749	0.856067		-0.0961226	0.41541	0.905396		0.00119594	0.991525	0.999685
2.7.1.100	S-methyl-5-thioribose kinase		-0.171734	0.425757	0.856067		-0.218747	0.307202	0.905396		0.0470132	0.81789	0.999685
3.5.2.3	Dihydroorotase		-0.0917803	0.425859	0.856067		-0.0864268	0.449803	0.905396		-0.0053535	0.960873	0.999685
2.7.1.11	6-phosphofructokinase		-0.0977341	0.425886	0.856067		-0.0959133	0.43102	0.905396		-0.0018208	0.987499	0.999685
2.6.1.113	Putrescine--pyruvate transaminase		-0.153035	0.426571	0.856067		-0.236593	0.216658	0.905396		0.0835579	0.646784	0.999685
2.6.1.55	Taurine--2-oxoglutarate transaminase		-0.153035	0.426571	0.856067		-0.236593	0.216658	0.905396		0.0835579	0.646784	0.999685
2.6.1.77	Taurine--pyruvate aminotransferase		-0.153035	0.426571	0.856067		-0.236593	0.216658	0.905396		0.0835579	0.646784	0.999685
5.1.3.4	L-ribulose-5-phosphate 4-epimerase		-0.0947438	0.426702	0.856067		-0.121228	0.306011	0.905396		0.026484	0.814491	0.999685
1.5.1.38	FMN reductase (NADPH)		-0.121687	0.426987	0.856067		-0.0450037	0.766854	0.947014		-0.0766838	0.597298	0.999685
1.2.3.3	Pyruvate oxidase		0.269335	0.427011	0.856067		0.000392209	0.999068	0.999587		0.268943	0.40312	0.999685
2.1.1.133	Precorrin-4 C(11)-methyltransferase		-0.110991	0.427046	0.856067		-0.0835688	0.546458	0.905396		-0.0274218	0.835827	0.999685
2.1.1.271	Cobalt-precorrin-4 methyltransferase		-0.110991	0.427046	0.856067		-0.0835688	0.546458	0.905396		-0.0274218	0.835827	0.999685
2.1.1.192	23S rRNA (adenine(2503)-C(2))-methyltransferase		-0.0923515	0.4272	0.856067		-0.0991002	0.390729	0.905396		0.00674868	0.951135	0.999685
6.3.4.5	Argininosuccinate synthase		-0.0949722	0.427557	0.856067		-0.11242	0.344336	0.905396		0.0174482	0.877658	0.999685
3.1.1.32	Phospholipase A(1)		-0.216444	0.427805	0.856067		-0.436817	0.10879	0.905396		0.220372	0.394798	0.999685
3.1.1.4	Phospholipase A(2)		-0.216444	0.427805	0.856067		-0.436817	0.10879	0.905396		0.220372	0.394798	0.999685
2.1.1.130	Precorrin-2 C(20)-methyltransferase		-0.11169	0.428037	0.856067		-0.113139	0.418549	0.905396		0.00144908	0.991335	0.999685
2.1.1.151	Cobalt-factor II C(20)-methyltransferase		-0.11169	0.428037	0.856067		-0.113139	0.418549	0.905396		0.00144908	0.991335	0.999685
2.3.3.13	2-isopropylmalate synthase		-0.0905001	0.428112	0.856067		-0.0962301	0.395969	0.905396		0.00572993	0.95774	0.999685
3.6.3.31	Transferred entry 7.6.2.11		-0.0938604	0.428357	0.856067		-0.114086	0.332445	0.905396		0.0202257	0.856965	0.999685
3.6.3.30	Transferred entry 7.2.2.7		-0.115559	0.429258	0.856067		-0.0619495	0.66898	0.927084		-0.0536091	0.698653	0.999685
2.7.1.35	Pyridoxal kinase		-0.08911	0.42947	0.856067		-0.127903	0.254055	0.905396		0.0387925	0.7165	0.999685
4.3.1.19	Threonine ammonia-lyase		-0.0934544	0.429795	0.856067		-0.135026	0.25128	0.905396		0.0415716	0.710788	0.999685
1.1.1.385	Dihydroanticapsin 7-dehydrogenase		-0.223083	0.430457	0.856067		-0.144823	0.605659	0.915625		-0.0782597	0.770252	0.999685
4.2.2.20	Chondroitin-sulfate-ABC endolyase		-0.237135	0.430625	0.856067		-0.0250476	0.933031	0.993785		-0.212088	0.457305	0.999685
4.2.2.21	Chondroitin-sulfate-ABC exolyase		-0.237135	0.430625	0.856067		-0.0250476	0.933031	0.993785		-0.212088	0.457305	0.999685
6.3.3.2	5-formyltetrahydrofolate cyclo-ligase		-0.0911225	0.430803	0.856067		-0.0904429	0.430728	0.905396		-0.0006795	0.995049	0.999685
1.3.1.14	Dihydroorotate dehydrogenase (NAD(+))		-0.0915776	0.43088	0.856067		-0.0966054	0.402525	0.905396		0.00502779	0.96357	0.999685
2.7.2.8	Acetylglutamate kinase		-0.0938348	0.430979	0.856067		-0.0933736	0.429729	0.905396		-0.0004612	0.996738	0.999685
3.6.1.1	Inorganic diphosphatase		-0.0891752	0.43127	0.856067		-0.0958065	0.394337	0.905396		0.00663122	0.950714	0.999685
3.2.1.21	Beta-glucosidase		-0.101942	0.431986	0.856067		-0.107739	0.402783	0.905396		0.00579696	0.962359	0.999685
2.1.1.172	16S rRNA (guanine(1207)-N(2))-methyltransferase		0.363834	0.434092	0.856067		-0.180912	0.694731	0.931413		0.544746	0.218116	0.999685
2.1.1.178	16S rRNA (cytosine(1407)-C(5))-methyltransferase		0.398376	0.434709	0.856067		-0.517514	0.307112	0.905396		0.91589	0.0604208	0.999685
2.7.1.90	Diphosphate--fructose-6-phosphate 1-phosphotransferase		-0.0986705	0.435572	0.856067		-0.0995887	0.427811	0.905396		0.00091813	0.993887	0.999685
4.2.1.9	Dihydroxy-acid dehydratase		-0.0946115	0.43611	0.856067		-0.120433	0.318362	0.905396		0.0258218	0.822412	0.999685
3.7.1.18	6-oxocamphor hydrolase		-0.228184	0.436482	0.856067		0.189391	0.514949	0.905396		-0.417575	0.135084	0.999685
1.1.1.38	Malate dehydrogenase (oxaloacetate-decarboxylating)		-0.0927745	0.436739	0.856067		-0.101331	0.392193	0.905396		0.00855614	0.93962	0.999685
1.1.1.169	2-dehydropantoate 2-reductase		-0.106424	0.437081	0.856067		-0.0897226	0.508918	0.905396		-0.0167009	0.897523	0.999685
1.4.1.21	Aspartate dehydrogenase		-0.156348	0.437659	0.856067		-0.127847	0.522246	0.905396		-0.0285017	0.881223	0.999685
2.5.1.56	N-acetylneuraminate synthase		0.143956	0.438105	0.856067		0.168247	0.361457	0.905396		-0.0242913	0.890102	0.999685
3.6.3.8	Transferred entry 7.2.2.10		-0.0905602	0.438207	0.856067		-0.100653	0.385471	0.905396		0.0100926	0.927301	0.999685
1.4.1.4	Glutamate dehydrogenase (NADP(+))		-0.0933242	0.438427	0.856067		-0.0642127	0.590774	0.912727		-0.0291115	0.798554	0.999685
6.3.2.12	Dihydrofolate synthase		-0.0921168	0.438475	0.856067		-0.0963343	0.414323	0.905396		0.00421748	0.970117	0.999685
6.3.2.17	Tetrahydrofolate synthase		-0.0921168	0.438475	0.856067		-0.0963343	0.414323	0.905396		0.00421748	0.970117	0.999685
2.1.1.132	Precorrin-6B C(5,15)-methyltransferase (decarboxylating)		-0.104526	0.438716	0.856067		-0.076589	0.567187	0.905396		-0.0279365	0.827005	0.999685
2.3.1.16	Acetyl-CoA C-acyltransferase		-0.201015	0.438798	0.856067		0.105176	0.682754	0.931413		-0.306192	0.214967	0.999685
4.4.1.21	S-ribosylhomocysteine lyase		-0.0957636	0.439009	0.856067		-0.11387	0.354153	0.905396		0.0181065	0.877203	0.999685
3.1.3.1	Alkaline phosphatase		-0.131787	0.439159	0.856067		-0.0549435	0.744833	0.941018		-0.076844	0.634015	0.999685
3.1.3.15	Histidinol-phosphatase		-0.100949	0.44022	0.856067		-0.0885517	0.494932	0.905396		-0.0123976	0.920264	0.999685
3.6.3.40	Transferred entry 7.5.2.4		0.12895	0.44041	0.856067		0.0252923	0.878609	0.980005		0.103658	0.513007	0.999685
3.5.1.42	Nicotinamide-nucleotide amidase		-0.0890289	0.44068	0.856067		-0.109094	0.341486	0.905396		0.0200652	0.854402	0.999685
1.2.1.58	Phenylglyoxylate dehydrogenase (acylating)		0.313717	0.441705	0.856067		0.00900205	0.982223	0.999587		0.304715	0.430844	0.999685
2.1.1.199	16S rRNA (cytosine(1402)-N(4))-methyltransferase		-0.091411	0.441739	0.856067		-0.100129	0.396004	0.905396		0.00871768	0.938246	0.999685
6.4.1.2	Acetyl-CoA carboxylase		-0.0983221	0.444259	0.856067		-0.0767199	0.547237	0.905396		-0.0216022	0.859125	0.999685
2.7.7.60	2-C-methyl-D-erythritol 4-phosphate cytidylyltransferase		-0.0877421	0.444368	0.856067		-0.109898	0.334859	0.905396		0.0221558	0.838407	0.999685
6.3.5.3	Phosphoribosylformylglycinamidine synthase		-0.0889607	0.444912	0.856067		-0.0916494	0.427806	0.905396		0.00268865	0.980548	0.999685
2.1.1.195	Cobalt-precorrin-5B (C(1))-methyltransferase		-0.104408	0.444951	0.856067		-0.0779773	0.565098	0.905396		-0.0264304	0.838211	0.999685
1.1.1.27	L-lactate dehydrogenase		-0.0972023	0.445121	0.856067		-0.126681	0.316543	0.905396		0.0294791	0.806835	0.999685
4.2.1.136	ADP-dependent NAD(P)H-hydrate dehydratase		-0.0880664	0.446176	0.856067		-0.108317	0.345508	0.905396		0.0202503	0.853252	0.999685
4.1.1.21	Phosphoribosylaminoimidazole carboxylase		0.521085	0.446179	0.856067		1.3613	0.0470099	0.905396		-0.840213	0.196693	0.999685
1.3.1.44	Trans-2-enoyl-CoA reductase (NAD(+))		-0.18241	0.446683	0.856067		-0.0280598	0.905952	0.992721		-0.15435	0.497082	0.999685
4.1.3.34	Citryl-CoA lyase		-0.157318	0.447558	0.856067		-0.154673	0.451764	0.905396		-0.0026451	0.989241	0.999685
3.4.21.53	Endopeptidase La		-0.0902749	0.448456	0.856067		-0.113386	0.337854	0.905396		0.0231113	0.83765	0.999685
2.6.1.1	Aspartate transaminase		-0.0864845	0.448903	0.856067		-0.091542	0.419378	0.905396		0.0050575	0.962702	0.999685
3.6.1.25	Triphosphatase		0.56292	0.451386	0.856067		0.572176	0.440526	0.905396		-0.0092555	0.989567	0.999685
4.6.1.17	Cyclic pyranopterin monophosphate synthase		-0.0994623	0.451426	0.856067		-0.143269	0.275232	0.905396		0.0438071	0.726249	0.999685
5.1.1.1	Alanine racemase		-0.0853626	0.451454	0.856067		-0.0889914	0.429003	0.905396		0.00362877	0.973035	0.999685
4.1.3.39	4-hydroxy-2-oxovalerate aldolase		0.156766	0.452501	0.856067		-0.00973384	0.96245	0.998766		0.1665	0.400416	0.999685
3.5.1.3	Omega-amidase		-0.133263	0.452539	0.856067		-0.0127563	0.942145	0.994822		-0.120506	0.473826	0.999685
3.6.3.54	Transferred entry 7.2.2.8		-0.0907098	0.452829	0.856067		-0.0908327	0.448766	0.905396		0.00012295	0.999143	0.999685
1.1.1.69	Gluconate 5-dehydrogenase		-0.108482	0.453397	0.856067		-0.0817508	0.568856	0.905396		-0.0267313	0.845336	0.999685
2.3.1.189	Mycothiol synthase		0.187342	0.454109	0.856067		0.371289	0.136767	0.905396		-0.183946	0.43844	0.999685
3.6.1.23	dUTP diphosphatase		-0.0871066	0.455014	0.856067		-0.0910509	0.431416	0.905396		0.00394434	0.971504	0.999685
2.4.2.10	Orotate phosphoribosyltransferase		-0.0893683	0.455182	0.856067		-0.10022	0.398921	0.905396		0.0108522	0.923711	0.999685
1.2.1.76	Succinate-semialdehyde dehydrogenase (acetylating)		0.190207	0.455628	0.856067		0.235795	0.351773	0.905396		-0.045588	0.850247	0.999685
1.4.1.13	Glutamate synthase (NADPH)		-0.0913935	0.455629	0.856067		-0.114558	0.346474	0.905396		0.0231641	0.841751	0.999685
1.4.1.14	Glutamate synthase (NADH)		-0.0913935	0.455629	0.856067		-0.114558	0.346474	0.905396		0.0231641	0.841751	0.999685
4.6.1.1	Adenylate cyclase		-0.116136	0.455631	0.856067		-0.0818438	0.59596	0.915625		-0.0342924	0.816081	0.999685
4.1.99.22	GTP 3',8-cyclase		-0.0973191	0.456133	0.856067		-0.134211	0.301086	0.905396		0.0368922	0.76552	0.999685
2.7.7.83	UDP-N-acetylgalactosamine diphosphorylase		0.238184	0.456228	0.856067		-0.0632887	0.841646	0.966124		0.301473	0.320697	0.999685
4.1.1.7	Benzoylformate decarboxylase		0.263792	0.457519	0.856067		0.00150049	0.996597	0.999587		0.262291	0.436157	0.999685
6.3.5.10	Adenosylcobyric acid synthase (glutamine-hydrolyzing)		-0.0992868	0.457757	0.856067		-0.0830933	0.530992	0.905396		-0.0161935	0.898245	0.999685
3.1.12.1	5' to 3' exodeoxyribonuclease (nucleoside 3'-phosphate-forming)		-0.0901278	0.457879	0.856067		-0.185122	0.126349	0.905396		0.0949945	0.409594	0.999685
6.3.4.3	Formate--tetrahydrofolate ligase		-0.0856221	0.458459	0.856067		-0.0943338	0.410626	0.905396		0.00871176	0.936514	0.999685
1.5.1.2	Pyrroline-5-carboxylate reductase		-0.0838814	0.458737	0.856067		-0.0787071	0.483505	0.905396		-0.0051744	0.961507	0.999685
4.1.1.19	Arginine decarboxylase		-0.0911667	0.458815	0.856067		-0.119969	0.32651	0.905396		0.0288027	0.804835	0.999685
1.2.5.3	Aerobic carbon monoxide dehydrogenase		-0.0919183	0.459118	0.856067		-0.125207	0.310224	0.905396		0.033289	0.777146	0.999685
1.14.13.22	Cyclohexanone monooxygenase		0.370397	0.459243	0.856067		0.390427	0.431897	0.905396		-0.0200299	0.966291	0.999685
6.3.2.8	UDP-N-acetylmuramate--L-alanine ligase		-0.083871	0.45968	0.856067		-0.0890663	0.42893	0.905396		0.00519537	0.961428	0.999685
3.4.24.71	Endothelin-converting enzyme 1		-0.189164	0.460055	0.856067		-0.139915	0.581637	0.909123		-0.0492494	0.839079	0.999685
3.5.99.10	2-iminobutanoate/2-iminopropanoate deaminase		-0.0891181	0.46013	0.856067		-0.0988411	0.409264	0.905396		0.00972295	0.932188	0.999685
1.3.8.1	Short-chain acyl-CoA dehydrogenase		0.117797	0.461067	0.856067		0.000346338	0.998255	0.999587		0.117451	0.438517	0.999685
2.7.4.8	Guanylate kinase		-0.086688	0.462295	0.856067		-0.0981892	0.401694	0.905396		0.0115012	0.917983	0.999685
1.1.1.94	Glycerol-3-phosphate dehydrogenase (NAD(P)(+))		-0.0857889	0.46252	0.856067		-0.0953479	0.410783	0.905396		0.00955894	0.931117	0.999685
2.7.7.13	Mannose-1-phosphate guanylyltransferase		-0.100141	0.462667	0.856067		-0.0535005	0.692228	0.931413		-0.0466402	0.718049	0.999685
5.1.1.3	Glutamate racemase		-0.0900625	0.464191	0.856067		-0.0778764	0.523462	0.905396		-0.0121861	0.916714	0.999685
1.97.1.9	Selenate reductase		-0.100476	0.465021	0.856067		-0.000999312	0.994149	0.999587		-0.0994771	0.445758	0.999685
4.2.1.153	3-methylfumaryl-CoA hydratase		-0.45725	0.465579	0.856067		0.0426415	0.945249	0.994822		-0.499891	0.400553	0.999685
1.3.1.12	Prephenate dehydrogenase		-0.0841246	0.46758	0.856067		-0.0870244	0.44897	0.905396		0.00289975	0.978907	0.999685
3.1.2.21	Dodecanoyl-[acyl-carrier-protein] hydrolase		-0.0889308	0.467947	0.856067		-0.105348	0.386564	0.905396		0.0164171	0.887498	0.999685
6.3.5.2	GMP synthase (glutamine-hydrolyzing)		-0.0828931	0.468017	0.856067		-0.0571982	0.613564	0.915625		-0.0256949	0.812281	0.999685
4.2.99.18	DNA-(apurinic or apyrimidinic site) lyase		-0.0841373	0.468997	0.856067		-0.0936882	0.416685	0.905396		0.00955091	0.930839	0.999685
5.3.1.12	Glucuronate isomerase		-0.0992742	0.469597	0.856067		-0.101341	0.457001	0.905396		0.00206689	0.987317	0.999685
3.4.11.19	D-stereospecific aminopeptidase		0.175806	0.469697	0.856067		-0.0578425	0.810322	0.956135		0.233649	0.311748	0.999685
2.6.1.52	Phosphoserine transaminase		-0.0843288	0.470301	0.856067		-0.0899026	0.438078	0.905396		0.00557385	0.959814	0.999685
3.4.21.26	Prolyl oligopeptidase		-0.174811	0.470394	0.856067		0.180293	0.453194	0.905396		-0.355105	0.124097	0.999685
6.3.2.6	Phosphoribosylaminoimidazolesuccinocarboxamide synthase		-0.0843333	0.471299	0.856067		-0.0928387	0.424385	0.905396		0.00850537	0.938855	0.999685
5.4.99.60	Cobalt-precorrin-8 methylmutase		-0.0983663	0.471998	0.856067		-0.0764195	0.57318	0.905396		-0.0219467	0.865468	0.999685
5.4.99.61	Precorrin-8X methylmutase		-0.0983663	0.471998	0.856067		-0.0764195	0.57318	0.905396		-0.0219467	0.865468	0.999685
6.3.2.9	UDP-N-acetylmuramoyl-L-alanine--D-glutamate ligase		-0.0826108	0.472143	0.856067		-0.0828576	0.467435	0.905396		0.00024681	0.99819	0.999685
2.5.1.31	diphosphate specific)		-0.0825143	0.472151	0.856067		-0.0962404	0.398362	0.905396		0.0137262	0.899513	0.999685
6.3.4.13	Phosphoribosylamine--glycine ligase		-0.0829555	0.472361	0.856067		-0.0831271	0.468061	0.905396		0.00017168	0.998747	0.999685
4.2.1.51	Prephenate dehydratase		-0.0831196	0.473644	0.856067		-0.0862666	0.453677	0.905396		0.00314699	0.977148	0.999685
3.1.3.18	Phosphoglycolate phosphatase		-0.0839812	0.473668	0.856067		-0.0791524	0.49612	0.905396		-0.0048288	0.965304	0.999685
2.3.2.3	Lysyltransferase		0.182033	0.47382	0.856067		0.243707	0.334462	0.905396		-0.0616735	0.797811	0.999685
1.14.18.1	Tyrosinase		0.304488	0.476167	0.856067		0.134937	0.750079	0.941018		0.169551	0.675453	0.999685
3.1.3.39	Streptomycin-6-phosphatase		0.524964	0.476364	0.856067		-0.871825	0.234552	0.905396		1.39679	0.0478866	0.999685
6.1.1.12	Aspartate--tRNA ligase		-0.0844161	0.476698	0.856067		-0.107284	0.362556	0.905396		0.022868	0.838734	0.999685
2.4.1.227	acetylglucosaminyltransferase		-0.0807518	0.476975	0.856067		-0.0835357	0.458543	0.905396		0.00278383	0.979349	0.999685
1.1.1.267	1-deoxy-D-xylulose-5-phosphate reductoisomerase		-0.081641	0.477556	0.856067		-0.0853805	0.454247	0.905396		0.00373948	0.9726	0.999685
6.3.4.15	Biotin--[biotin carboxyl-carrier protein] ligase		-0.084002	0.477558	0.856067		-0.0876958	0.455036	0.905396		0.00369382	0.973695	0.999685
4.2.3.4	3-dehydroquinate synthase		-0.0806837	0.477916	0.856067		-0.0825305	0.464528	0.905396		0.0018468	0.986317	0.999685
2.7.1.148	4-(cytidine 5'-diphospho)-2-C-methyl-D-erythritol kinase		-0.0814847	0.478144	0.856067		-0.0847994	0.457055	0.905396		0.00331469	0.975698	0.999685
4.2.3.5	Chorismate synthase		-0.0812878	0.478975	0.856067		-0.0848766	0.456412	0.905396		0.00358881	0.973675	0.999685
3.2.2.28	Double-stranded uracil-DNA glycosylase		0.109225	0.479389	0.856067		0.000496652	0.997411	0.999587		0.108728	0.457973	0.999685
1.1.1.1	Alcohol dehydrogenase		-0.0866879	0.479616	0.856067		-0.108764	0.371859	0.905396		0.0220761	0.849269	0.999685
6.3.5.11	Cobyrinate a,c-diamide synthase (glutamine-hydrolyzing)		-0.0964261	0.480372	0.856067		-0.0897216	0.508105	0.905396		-0.0067045	0.958684	0.999685
6.3.5.9	Hydrogenobyrinic acid a,c-diamide synthase (glutamine-hydrolyzing)		-0.0964261	0.480372	0.856067		-0.0897216	0.508105	0.905396		-0.0067045	0.958684	0.999685
2.5.1.19	3-phosphoshikimate 1-carboxyvinyltransferase		-0.08085	0.480734	0.856067		-0.0840242	0.460313	0.905396		0.00317422	0.976683	0.999685
2.5.1.29	Geranylgeranyl diphosphate synthase		-0.0809511	0.480878	0.856067		-0.0841504	0.460348	0.905396		0.0031993	0.976536	0.999685
1.1.1.77	Lactaldehyde reductase		-0.100811	0.481024	0.856067		-0.110143	0.438006	0.905396		0.00933207	0.945094	0.999685
6.5.1.2	DNA ligase (NAD(+))		-0.0803139	0.482665	0.856067		-0.0793369	0.484667	0.905396		-0.000977	0.992806	0.999685
2.5.1.47	Cysteine synthase		-0.0866341	0.483813	0.856067		-0.0936933	0.445552	0.905396		0.00705921	0.951969	0.999685
1.11.1.6	Catalase		-0.165464	0.485393	0.856067		-0.0528245	0.8222	0.958702		-0.11264	0.616335	0.999685
3.1.11.6	Exodeoxyribonuclease VII		-0.0798894	0.48605	0.856067		-0.0925473	0.416353	0.905396		0.0126579	0.90724	0.999685
3.4.21.66	Thermitase		0.338618	0.486455	0.856067		-0.59349	0.220352	0.905396		0.932108	0.0455483	0.999685
2.7.6.5	GTP diphosphokinase		-0.0836832	0.487182	0.856067		-0.0896355	0.453398	0.905396		0.00595229	0.958389	0.999685
2.8.3.16	Formyl-CoA transferase		-0.355107	0.487284	0.856067		-0.652149	0.200111	0.905396		0.297042	0.540016	0.999685
1.17.7.1	(E)-4-hydroxy-3-methylbut-2-enyl-diphosphate synthase (ferredoxin)		-0.0800517	0.48752	0.856067		-0.0879191	0.442424	0.905396		0.00786738	0.942575	0.999685
1.17.7.3	(E)-4-hydroxy-3-methylbut-2-enyl-diphosphate synthase (flavodoxin)		-0.0800517	0.48752	0.856067		-0.0879191	0.442424	0.905396		0.00786738	0.942575	0.999685
2.7.1.6	Galactokinase		-0.0827398	0.487814	0.856067		-0.110286	0.351933	0.905396		0.0275463	0.807374	0.999685
3.1.3.7	3'(2'),5'-bisphosphate nucleotidase		-0.0857225	0.488475	0.856067		-0.0814508	0.507109	0.905396		-0.0042716	0.970928	0.999685
4.6.1.12	2-C-methyl-D-erythritol 2,4-cyclodiphosphate synthase		-0.080061	0.488602	0.856067		-0.103344	0.368149	0.905396		0.0232826	0.831644	0.999685
1.3.1.98	UDP-N-acetylmuramate dehydrogenase		-0.079748	0.488757	0.856067		-0.0799433	0.48437	0.905396		0.00019532	0.998572	0.999685
6.1.1.15	Proline--tRNA ligase		-0.0794391	0.48941	0.856067		-0.0801799	0.482045	0.905396		0.00074077	0.99457	0.999685
2.1.1.171	16S rRNA (guanine(966)-N(2))-methyltransferase		-0.0796986	0.490192	0.856067		-0.0867067	0.449509	0.905396		0.00700808	0.948927	0.999685
2.6.1.42	Branched-chain-amino-acid transaminase		-0.0810963	0.490269	0.856067		-0.0931033	0.425022	0.905396		0.0120069	0.91413	0.999685
3.5.2.14	N-methylhydantoinase (ATP-hydrolyzing)		0.213243	0.490784	0.856067		0.332328	0.280153	0.905396		-0.119085	0.684702	0.999685
2.4.2.8	Hypoxanthine phosphoribosyltransferase		-0.0783668	0.490909	0.856067		-0.0960102	0.395418	0.905396		0.0176435	0.869952	0.999685
2.1.1.170	16S rRNA (guanine(527)-N(7))-methyltransferase		-0.0798634	0.490941	0.856067		-0.0840754	0.465033	0.905396		0.00421197	0.969407	0.999685
2.7.7.38	3-deoxy-manno-octulosonate cytidylyltransferase		-0.107202	0.491113	0.856067		-0.0277197	0.857442	0.969718		-0.0794824	0.590231	0.999685
2.8.4.3	tRNA-2-methylthio-N(6)-dimethylallyladenosine synthase		-0.079236	0.491537	0.856067		-0.0785012	0.492258	0.905396		-0.0007348	0.994627	0.999685
3.6.4.12	DNA helicase		-0.0790011	0.49214	0.856067		-0.0932654	0.414096	0.905396		0.0142644	0.89583	0.999685
2.7.7.3	Pantetheine-phosphate adenylyltransferase		-0.0788761	0.492649	0.856067		-0.0853627	0.454438	0.905396		0.00648654	0.952502	0.999685
1.14.14.47	Nitric-oxide synthase (flavodoxin)		-0.309217	0.492707	0.856067		0.147801	0.740825	0.939901		-0.457018	0.286005	0.999685
6.3.2.10	UDP-N-acetylmuramoyl-tripeptide--D-alanyl-D-alanine ligase		-0.0781533	0.492863	0.856067		-0.0733348	0.516652	0.905396		-0.0048185	0.964398	0.999685
1.7.7.1	Ferredoxin--nitrite reductase		0.12715	0.492921	0.856067		-0.0361268	0.844175	0.966124		0.163277	0.35379	0.999685
2.5.1.1	Dimethylallyltranstransferase		-0.0786626	0.494045	0.856067		-0.0799353	0.483774	0.905396		0.00127268	0.99068	0.999685
2.5.1.10	(2E,6E)-farnesyl diphosphate synthase		-0.0786626	0.494045	0.856067		-0.0799353	0.483774	0.905396		0.00127268	0.99068	0.999685
3.6.3.3	Transferred entry 7.2.2.21		-0.0802825	0.494693	0.856067		-0.0904219	0.438508	0.905396		0.0101394	0.927457	0.999685
3.6.3.5	Transferred entry 7.2.2.12		-0.0802825	0.494693	0.856067		-0.0904219	0.438508	0.905396		0.0101394	0.927457	0.999685
1.1.1.2	Alcohol dehydrogenase (NADP(+))		-0.107249	0.495788	0.856067		-0.0281957	0.85663	0.969718		-0.0790534	0.59639	0.999685
3.2.1.26	Beta-fructofuranosidase		-0.0892214	0.49602	0.856067		-0.135535	0.298229	0.905396		0.0463131	0.70922	0.999685
2.3.1.51	1-acylglycerol-3-phosphate O-acyltransferase		-0.0785712	0.496072	0.856067		-0.0985186	0.390136	0.905396		0.0199474	0.855256	0.999685
4.1.2.4	Deoxyribose-phosphate aldolase		-0.0802549	0.496502	0.856067		-0.0981891	0.402157	0.905396		0.0179342	0.87256	0.999685
6.3.4.2	CTP synthase (glutamine hydrolyzing)		-0.0779599	0.496883	0.856067		-0.0900117	0.429477	0.905396		0.0120518	0.911717	0.999685
1.2.1.41	Glutamate-5-semialdehyde dehydrogenase		-0.079562	0.496947	0.856067		-0.090868	0.434535	0.905396		0.011306	0.918834	0.999685
2.7.2.11	Glutamate 5-kinase		-0.079562	0.496947	0.856067		-0.090868	0.434535	0.905396		0.011306	0.918834	0.999685
2.6.99.2	Pyridoxine 5'-phosphate synthase		-0.135333	0.49716	0.856067		0.00281516	0.98863	0.999587		-0.138148	0.465043	0.999685
4.2.1.49	Urocanate hydratase		-0.136411	0.497414	0.856067		0.109738	0.5821	0.909123		-0.246149	0.198258	0.999685
1.1.1.303	Diacetyl reductase ((R)-acetoin forming)		-0.208531	0.497668	0.856067		0.172801	0.571051	0.905396		-0.381332	0.192627	0.999685
1.1.1.4	(R,R)-butanediol dehydrogenase		-0.208531	0.497668	0.856067		0.172801	0.571051	0.905396		-0.381332	0.192627	0.999685
1.2.1.3	Aldehyde dehydrogenase (NAD(+))		-0.0822783	0.498219	0.856067		-0.041608	0.72974	0.933469		-0.0406703	0.723863	0.999685
4.2.1.2	Fumarate hydratase		-0.0816318	0.498894	0.856067		-0.10527	0.379965	0.905396		0.0236385	0.836247	0.999685
2.7.1.23	NAD(+) kinase		-0.0774406	0.499104	0.856067		-0.0930035	0.413659	0.905396		0.0155629	0.885985	0.999685
4.2.1.10	3-dehydroquinate dehydratase		-0.0791188	0.500011	0.856067		-0.0962574	0.408613	0.905396		0.0171386	0.877432	0.999685
2.7.7.41	Phosphatidate cytidylyltransferase		-0.0773474	0.500504	0.856067		-0.0875261	0.442541	0.905396		0.0101787	0.925436	0.999685
2.5.1.48	Cystathionine gamma-synthase		0.142367	0.500573	0.856067		-0.00526759	0.979938	0.999587		0.147635	0.461578	0.999685
6.1.1.4	Leucine--tRNA ligase		-0.076974	0.501171	0.856067		-0.0897726	0.429454	0.905396		0.0127987	0.906018	0.999685
3.1.3.100	Thiamine phosphate phosphatase		-0.0772862	0.501709	0.856067		-0.0814652	0.475569	0.905396		0.00417899	0.969411	0.999685
6.1.1.10	Methionine--tRNA ligase		-0.0773437	0.501846	0.856067		-0.0873165	0.445036	0.905396		0.0099728	0.927165	0.999685
2.1.2.5	Glutamate formimidoyltransferase		-0.134881	0.502165	0.856067		0.108887	0.584959	0.909123		-0.243768	0.202515	0.999685
2.1.2.1	Glycine hydroxymethyltransferase		-0.0793789	0.502741	0.856067		-0.0708215	0.546726	0.905396		-0.0085574	0.939206	0.999685
3.5.2.7	Imidazolonepropionase		-0.134437	0.503601	0.856067		0.108797	0.585297	0.909123		-0.243234	0.20353	0.999685
2.1.1.33	tRNA (guanine(46)-N(7))-methyltransferase		-0.0768602	0.505162	0.856067		-0.0904379	0.429688	0.905396		0.0135777	0.901106	0.999685
6.1.1.14	Glycine--tRNA ligase		-0.0754457	0.505999	0.856067		-0.0840962	0.455194	0.905396		0.00865053	0.935841	0.999685
5.4.99.12	tRNA pseudouridine(38-40) synthase		-0.0765425	0.506586	0.856067		-0.0956688	0.403221	0.905396		0.0191264	0.860941	0.999685
6.1.1.3	Threonine--tRNA ligase		-0.0762129	0.508034	0.856067		-0.0967237	0.397655	0.905396		0.0205108	0.850859	0.999685
2.7.2.1	Acetate kinase		-0.0766607	0.508237	0.856067		-0.0913233	0.427348	0.905396		0.0146625	0.893744	0.999685
4.2.1.47	GDP-mannose 4,6-dehydratase		-0.117807	0.508576	0.856067		-0.0146954	0.933695	0.993785		-0.103111	0.541781	0.999685
6.1.1.19	Arginine--tRNA ligase		-0.0760482	0.508728	0.856067		-0.0939276	0.41114	0.905396		0.0178794	0.869739	0.999685
2.4.1.21	Starch synthase		-0.0793321	0.508753	0.856067		-0.117981	0.322804	0.905396		0.0386485	0.734079	0.999685
3.5.5.1	Nitrilase		-0.119707	0.508837	0.856067		0.20603	0.253061	0.905396		-0.325737	0.0602965	0.999685
6.1.1.9	Valine--tRNA ligase		-0.0757489	0.509012	0.856067		-0.0883139	0.438066	0.905396		0.012565	0.907947	0.999685
5.3.1.5	Xylose isomerase		-0.135476	0.509525	0.856067		-0.0762066	0.708268	0.931413		-0.0592693	0.76073	0.999685
2.7.7.8	Polyribonucleotide nucleotidyltransferase		-0.0756988	0.509686	0.856067		-0.0886423	0.436797	0.905396		0.0129435	0.905276	0.999685
6.1.1.1	Tyrosine--tRNA ligase		-0.0756548	0.50969	0.856067		-0.0896006	0.431611	0.905396		0.0139457	0.897922	0.999685
2.1.1.190	23S rRNA (uracil(1939)-C(5))-methyltransferase		-0.0799232	0.5101	0.856067		-0.100741	0.403159	0.905396		0.0208177	0.856297	0.999685
3.1.1.3	Triacylglycerol lipase		-0.164585	0.510836	0.856067		-0.0125455	0.95967	0.998766		-0.152039	0.52189	0.999685
1.17.1.5	Nicotinate dehydrogenase		-0.391953	0.510954	0.856067		-0.204501	0.729407	0.933469		-0.187452	0.740075	0.999685
2.1.1.182	16S rRNA (adenine(1518)-N(6)/adenine(1519)-N(6))-dimethyltransferase		-0.0754436	0.511001	0.856067		-0.0887797	0.43597	0.905396		0.0133361	0.902391	0.999685
2.1.1.228	tRNA (guanine(37)-N(1))-methyltransferase		-0.0754436	0.511001	0.856067		-0.0887797	0.43597	0.905396		0.0133361	0.902391	0.999685
3.6.5.4	Signal-recognition-particle GTPase		-0.0754436	0.511001	0.856067		-0.0887797	0.43597	0.905396		0.0133361	0.902391	0.999685
6.1.1.5	Isoleucine--tRNA ligase		-0.0754436	0.511001	0.856067		-0.0887797	0.43597	0.905396		0.0133361	0.902391	0.999685
6.1.1.11	Serine--tRNA ligase		-0.0753661	0.511383	0.856067		-0.0887221	0.436211	0.905396		0.013356	0.902235	0.999685
1.2.1.11	Aspartate-semialdehyde dehydrogenase		-0.0752324	0.512177	0.856067		-0.0882645	0.438623	0.905396		0.0130321	0.904604	0.999685
2.7.2.3	Phosphoglycerate kinase		-0.0749036	0.512261	0.856067		-0.0837608	0.460397	0.905396		0.00885718	0.934809	0.999685
2.4.1.1	Glycogen phosphorylase		-0.0769051	0.512527	0.856067		-0.0919439	0.430373	0.905396		0.0150388	0.89247	0.999685
3.4.23.36	Signal peptidase II		-0.075655	0.512621	0.856067		-0.0815774	0.47691	0.905396		0.00592242	0.956852	0.999685
2.1.1.223	tRNA(1)(Val) (adenine(37)-N(6))-methyltransferase		-0.0785527	0.512671	0.856067		-0.071181	0.549892	0.905396		-0.0073717	0.948291	0.999685
6.3.1.10	Adenosylcobinamide-phosphate synthase		-0.0884471	0.512832	0.856067		-0.0847125	0.527604	0.905396		-0.0037345	0.97673	0.999685
2.5.1.134	Cystathionine beta-synthase (O-acetyl-L-serine)		0.52183	0.513358	0.856067		0.00424542	0.995719	0.999587		0.517585	0.49434	0.999685
2.4.2.29	tRNA-guanine(34) transglycosylase		-0.0749764	0.513667	0.856067		-0.0872393	0.444004	0.905396		0.0122629	0.910222	0.999685
6.1.1.20	Phenylalanine--tRNA ligase		-0.0748476	0.514239	0.856067		-0.0881822	0.438947	0.905396		0.0133346	0.90238	0.999685
2.7.7.87	L-threonylcarbamoyladenylate synthase		-0.0748919	0.514244	0.856067		-0.0871702	0.444476	0.905396		0.0122783	0.910132	0.999685
3.6.1.7	Acylphosphatase		-0.0895161	0.514792	0.856067		-0.165587	0.22605	0.905396		0.076071	0.559388	0.999685
1.1.1.30	3-hydroxybutyrate dehydrogenase		-0.178799	0.515587	0.856067		0.344131	0.208825	0.905396		-0.52293	0.0471794	0.999685
1.5.1.33	Pteridine reductase		-0.178799	0.515587	0.856067		0.344131	0.208825	0.905396		-0.52293	0.0471794	0.999685
2.7.1.184	Sulfofructose kinase		-0.178799	0.515587	0.856067		0.344131	0.208825	0.905396		-0.52293	0.0471794	0.999685
3.6.1.17	Bis(5'-nucleosyl)-tetraphosphatase (asymmetrical)		-0.178799	0.515587	0.856067		0.344131	0.208825	0.905396		-0.52293	0.0471794	0.999685
5.3.1.9	Glucose-6-phosphate isomerase		-0.0769871	0.515627	0.856067		-0.0814842	0.488156	0.905396		0.0044971	0.968026	0.999685
6.1.1.22	Asparagine--tRNA ligase		-0.0758338	0.515654	0.856067		-0.084402	0.466102	0.905396		0.00856826	0.938203	0.999685
3.5.1.87	N-carbamoyl-L-amino-acid hydrolase		0.134792	0.515681	0.856067		0.0215853	0.916364	0.992721		0.113206	0.564808	0.999685
3.11.1.1	Phosphonoacetaldehyde hydrolase		-0.155113	0.515715	0.856067		0.015315	0.948378	0.994822		-0.170428	0.451688	0.999685
6.3.5.6	Asparaginyl-tRNA synthase (glutamine-hydrolyzing)		-0.082125	0.515883	0.856067		-0.106092	0.398082	0.905396		0.0239671	0.841387	0.999685
2.4.99.18	Dolichyl-diphosphooligosaccharide--protein glycotransferase		0.337091	0.516416	0.856067		0.0384278	0.940511	0.994822		0.298663	0.544372	0.999685
2.7.4.22	UMP kinase		-0.0745861	0.516442	0.856067		-0.0871084	0.445321	0.905396		0.0125223	0.908459	0.999685
2.7.1.48	Uridine kinase		-0.0774468	0.516672	0.856067		-0.0862538	0.466891	0.905396		0.00880699	0.937956	0.999685
3.4.16.4	Serine-type D-Ala-D-Ala carboxypeptidase		-0.076282	0.516737	0.856067		-0.102994	0.378181	0.905396		0.0267115	0.810626	0.999685
6.3.5.7	Glutaminyl-tRNA synthase (glutamine-hydrolyzing)		-0.0818042	0.517406	0.856067		-0.106289	0.397083	0.905396		0.0244845	0.837967	0.999685
2.1.1.10	Homocysteine S-methyltransferase		0.145615	0.51749	0.856067		0.00271957	0.99027	0.999587		0.142895	0.503139	0.999685
2.6.1.59	dTDP-4-amino-4,6-dideoxygalactose transaminase		-0.102909	0.517973	0.856067		-0.0544539	0.730096	0.933469		-0.0484556	0.74805	0.999685
2.7.4.25	(d)CMP kinase		-0.0764362	0.518376	0.856067		-0.0880923	0.453409	0.905396		0.0116561	0.917204	0.999685
4.1.2.17	L-fuculose-phosphate aldolase		-0.0836991	0.519349	0.856067		-0.0756774	0.557079	0.905396		-0.0080217	0.948028	0.999685
2.1.1.177	23S rRNA (pseudouridine(1915)-N(3))-methyltransferase		-0.074317	0.520046	0.856067		-0.0950465	0.407457	0.905396		0.0207295	0.849798	0.999685
2.7.1.26	Riboflavin kinase		-0.073482	0.520438	0.856067		-0.0917796	0.418912	0.905396		0.0182976	0.865872	0.999685
2.7.7.2	FAD synthase		-0.0732299	0.521762	0.856067		-0.0919115	0.418131	0.905396		0.0186816	0.863052	0.999685
2.3.1.247	3-keto-5-aminohexanoate cleavage enzyme		0.0962495	0.52195	0.856067		0.192306	0.198909	0.905396		-0.0960567	0.500519	0.999685
2.1.1.13	Methionine synthase		-0.0749583	0.522363	0.856067		-0.0807791	0.487349	0.905396		0.00582084	0.958183	0.999685
6.1.1.2	Tryptophan--tRNA ligase		-0.0736911	0.522542	0.856067		-0.0969889	0.396824	0.905396		0.0232979	0.831048	0.999685
6.1.1.16	Cysteine--tRNA ligase		-0.0735444	0.522709	0.856067		-0.0878891	0.441711	0.905396		0.0143447	0.895312	0.999685
2.8.4.4	[Ribosomal protein S12] (aspartate(89)-C(3))-methylthiotransferase		-0.0741544	0.52363	0.856067		-0.0896489	0.437452	0.905396		0.0154945	0.888147	0.999685
2.7.4.3	Adenylate kinase		-0.0728793	0.524476	0.856067		-0.0839355	0.460302	0.905396		0.0110562	0.918827	0.999685
2.7.9.3	Selenide, water dikinase		-0.0810011	0.524681	0.856067		-0.133752	0.290809	0.905396		0.0527513	0.662079	0.999685
2.4.2.9	Uracil phosphoribosyltransferase		-0.07189	0.52486	0.856067		-0.0853879	0.446847	0.905396		0.0134979	0.899723	0.999685
2.1.1.37	DNA (cytosine-5-)-methyltransferase		-0.0765487	0.525151	0.856067		-0.0872652	0.465589	0.905396		0.0107165	0.925195	0.999685
6.2.1.5	Succinate--CoA ligase (ADP-forming)		-0.16116	0.525343	0.856067		-0.113321	0.652505	0.923901		-0.0478388	0.842282	0.999685
2.1.1.297	Peptide chain release factor N(5)-glutamine methyltransferase		-0.0728193	0.525388	0.856067		-0.0831268	0.465238	0.905396		0.0103075	0.924411	0.999685
2.7.7.58	(2,3-dihydroxybenzoyl)adenylate synthase		0.218243	0.525976	0.856067		-0.38594	0.259632	0.905396		0.604182	0.0664622	0.999685
6.3.2.14	Enterobactin synthase		0.218243	0.525976	0.856067		-0.38594	0.259632	0.905396		0.604182	0.0664622	0.999685
6.1.1.21	Histidine--tRNA ligase		-0.072624	0.526225	0.856067		-0.0842424	0.458993	0.905396		0.0116184	0.914776	0.999685
2.1.1.298	Ribosomal protein L3 N(5)-glutamine methyltransferase		0.479121	0.52626	0.856067		-0.163564	0.827254	0.958702		0.642686	0.370679	0.999685
2.7.1.144	Tagatose-6-phosphate kinase		-0.0919616	0.526686	0.856067		-0.141046	0.328627	0.905396		0.0490841	0.721448	0.999685
3.1.26.3	Ribonuclease III		-0.0729386	0.526764	0.856067		-0.0893202	0.435039	0.905396		0.0163816	0.880735	0.999685
3.5.1.88	Peptide deformylase		-0.0711843	0.528218	0.856067		-0.0787225	0.482253	0.905396		0.00753821	0.943798	0.999685
6.1.1.6	Lysine--tRNA ligase		-0.0722741	0.528493	0.856067		-0.0831842	0.464937	0.905396		0.0109101	0.920007	0.999685
1.1.1.396	Bacteriochlorophyllide-a dehydrogenase		0.333107	0.528685	0.856067		0.272588	0.603274	0.915625		0.0605197	0.903842	0.999685
3.5.1.110	Peroxyureidoacrylate/ureidoacrylate amidohydrolase		0.333107	0.528685	0.856067		0.272588	0.603274	0.915625		0.0605197	0.903842	0.999685
3.6.1.9	Nucleotide diphosphatase		0.333107	0.528685	0.856067		0.272588	0.603274	0.915625		0.0605197	0.903842	0.999685
3.5.4.12	dCMP deaminase		-0.0733431	0.528871	0.856067		-0.0858469	0.457833	0.905396		0.0125038	0.909784	0.999685
2.7.7.72	CCA tRNA nucleotidyltransferase		-0.0730652	0.528961	0.856067		-0.081968	0.47677	0.905396		0.00890279	0.935466	0.999685
3.5.2.2	Dihydropyrimidinase		-0.0856627	0.529688	0.856067		-0.0888912	0.511112	0.905396		0.00322853	0.980054	0.999685
3.6.3.14	Transferred entry 7.1.2.2		-0.0769924	0.529842	0.856067		-0.0959727	0.430332	0.905396		0.0189803	0.870159	0.999685
2.1.3.10	Malonyl-S-ACP:biotin-protein carboxyltransferase		0.484708	0.529905	0.856067		-1.25537	0.103349	0.905396		1.74008	0.0191288	0.999685
1.6.1.2	NAD(P)(+) transhydrogenase (Re/Si-specific)		0.379357	0.53021	0.856067		-0.0453306	0.939687	0.994822		0.424688	0.458987	0.999685
3.1.1.29	Aminoacyl-tRNA hydrolase		-0.0737269	0.530399	0.856067		-0.0993876	0.394518	0.905396		0.0256607	0.817745	0.999685
6.1.2.1	D-alanine--(R)-lactate ligase		0.162518	0.530411	0.856067		-0.0229842	0.928679	0.993785		0.185502	0.450484	0.999685
1.1.1.133	dTDP-4-dehydrorhamnose reductase		-0.0778174	0.530788	0.856067		-0.0791445	0.520645	0.905396		0.00132714	0.990998	0.999685
2.4.1.10	Levansucrase		-0.131024	0.530856	0.856067		-0.35888	0.0859532	0.905396		0.227856	0.25179	0.999685
2.1.2.10	Aminomethyltransferase		-0.107898	0.530902	0.856067		0.0120706	0.943622	0.994822		-0.119969	0.462794	0.999685
3.4.22.37	Gingipain R		0.398045	0.53093	0.856067		-0.34602	0.582995	0.909123		0.744064	0.218353	0.999685
2.7.7.19	Polynucleotide adenylyltransferase		-0.07206	0.53192	0.856067		-0.0859159	0.45288	0.905396		0.0138559	0.899057	0.999685
4.99.1.12	Pyridinium-3,5-bisthiocarboxylic acid mononucleotide nickel chelatase		-0.0777436	0.531934	0.856067		-0.0800519	0.516661	0.905396		0.00230831	0.984372	0.999685
1.5.1.5	Methylenetetrahydrofolate dehydrogenase (NADP(+))		-0.0718636	0.532367	0.856067		-0.0762286	0.504579	0.905396		0.00436502	0.96807	0.999685
3.5.4.9	Methenyltetrahydrofolate cyclohydrolase		-0.0718636	0.532367	0.856067		-0.0762286	0.504579	0.905396		0.00436502	0.96807	0.999685
2.7.8.13	Phospho-N-acetylmuramoyl-pentapeptide-transferase		-0.0742115	0.532414	0.856067		-0.102398	0.38585	0.905396		0.0281862	0.802408	0.999685
2.8.4.5	tRNA (N(6)-L-threonylcarbamoyladenosine(37)-C(2))-methylthiotransferase		-0.0732169	0.532664	0.856067		-0.0877677	0.451267	0.905396		0.0145508	0.895877	0.999685
1.6.5.2	NAD(P)H dehydrogenase (quinone)		-0.187045	0.532883	0.856067		0.219539	0.460976	0.905396		-0.406584	0.154882	0.999685
2.4.2.21	Nicotinate-nucleotide--dimethylbenzimidazole phosphoribosyltransferase		-0.0803579	0.53395	0.8565		-0.0872963	0.496041	0.905396		0.00693848	0.954798	0.999685
4.1.3.38	Aminodeoxychorismate lyase		-0.0785121	0.535736	0.8565		-0.0820493	0.514359	0.905396		0.00353717	0.976508	0.999685
2.3.3.1	Citrate (Si)-synthase		-0.0752476	0.53588	0.8565		-0.109998	0.362435	0.905396		0.0347509	0.762907	0.999685
3.5.3.3	Creatinase		0.300634	0.535964	0.8565		0.119441	0.804124	0.954278		0.181193	0.693922	0.999685
2.7.9.1	Pyruvate, phosphate dikinase		-0.0721485	0.536443	0.8565		-0.0849155	0.463647	0.905396		0.0127669	0.908086	0.999685
2.5.1.120	Aminodeoxyfutalosine synthase		0.24179	0.536747	0.8565		0.322876	0.406254	0.905396		-0.0810855	0.826948	0.999685
3.2.2.26	Futalosine hydrolase		0.24179	0.536747	0.8565		0.322876	0.406254	0.905396		-0.0810855	0.826948	0.999685
1.17.99.6	Epoxyqueuosine reductase		-0.0720721	0.537102	0.8565		-0.0822749	0.477869	0.905396		0.0102028	0.926527	0.999685
2.2.1.2	Transaldolase		-0.0814017	0.53835	0.857377		-0.0917281	0.484882	0.905396		0.0103263	0.934343	0.999685
2.7.7.6	DNA-directed RNA polymerase		-0.0700548	0.538758	0.857377		-0.0813326	0.472238	0.905396		0.0112778	0.916822	0.999685
2.7.7.9	UTP--glucose-1-phosphate uridylyltransferase		0.112681	0.540538	0.857377		-0.046389	0.799412	0.951832		0.15907	0.362991	0.999685
2.3.1.30	Serine O-acetyltransferase		-0.0718388	0.541753	0.857377		-0.0897258	0.442805	0.905396		0.0178871	0.87262	0.999685
2.4.2.7	Adenine phosphoribosyltransferase		-0.0723041	0.542337	0.857377		-0.10707	0.36388	0.905396		0.0347659	0.757238	0.999685
3.6.3.7	Transferred entry 7.2.2.3		0.165617	0.543365	0.857377		0.417454	0.124814	0.905396		-0.251837	0.330706	0.999685
2.4.1.144	Beta-1,4-mannosyl-glycoprotein 4-beta-N-acetylglucosaminyltransferase		0.260373	0.545607	0.857377		1.12258	0.0099164	0.905396		-0.862207	0.0369783	0.999685
2.7.1.40	Pyruvate kinase		-0.0722174	0.545673	0.857377		-0.116264	0.32777	0.905396		0.0440465	0.69743	0.999685
1.1.1.304	Diacetyl reductase ((S)-acetoin forming)		0.273172	0.546292	0.857377		-0.478969	0.287493	0.905396		0.75214	0.0821911	0.999685
1.1.1.76	(S,S)-butanediol dehydrogenase		0.273172	0.546292	0.857377		-0.478969	0.287493	0.905396		0.75214	0.0821911	0.999685
2.7.1.191	Protein-N(pi)-phosphohistidine--D-mannose phosphotransferase		-0.101847	0.54678	0.857377		-0.223557	0.184327	0.905396		0.12171	0.447999	0.999685
2.7.7.7	DNA-directed DNA polymerase		-0.0693072	0.5469	0.857377		-0.0877919	0.442226	0.905396		0.0184847	0.865362	0.999685
1.1.1.100	3-oxoacyl-[acyl-carrier-protein] reductase		-0.0692401	0.547537	0.857377		-0.0824545	0.470655	0.905396		0.0132144	0.903581	0.999685
2.1.1.250	[Trimethylamine--corrinoid protein] Co-methyltransferase		-0.274244	0.547973	0.857377		0.493577	0.277011	0.905396		-0.767821	0.0784722	0.999685
2.7.7.15	Choline-phosphate cytidylyltransferase		-0.174843	0.548176	0.857377		0.000149267	0.999587	0.999587		-0.174992	0.526364	0.999685
3.1.26.5	Ribonuclease P		-0.0698127	0.548408	0.857377		-0.0874337	0.449087	0.905396		0.017621	0.872994	0.999685
2.1.1.184	23S rRNA (adenine(2085)-N(6))-dimethyltransferase		-0.121962	0.549016	0.857377		-0.0513535	0.799136	0.951832		-0.0706089	0.714371	0.999685
2.3.1.169	CO-methylating acetyl-CoA synthase		0.122705	0.549218	0.857377		0.0431708	0.831696	0.959414		0.0795344	0.682162	0.999685
5.1.3.9	N-acylglucosamine-6-phosphate 2-epimerase		-0.0839173	0.550501	0.857377		-0.146013	0.296228	0.905396		0.0620954	0.641263	0.999685
4.2.3.1	Threonine synthase		-0.0674888	0.550512	0.857377		-0.0791051	0.480911	0.905396		0.0116163	0.913646	0.999685
3.4.13.9	Xaa-Pro dipeptidase		-0.0923295	0.550886	0.857377		0.012836	0.933344	0.993785		-0.105165	0.474043	0.999685
1.17.99.7	Formate dehydrogenase (acceptor)		-0.257015	0.552002	0.857377		-0.268885	0.5307	0.905396		0.0118695	0.976874	0.999685
6.3.4.6	Urea carboxylase		0.110221	0.552225	0.857377		0.293891	0.112448	0.905396		-0.18367	0.297345	0.999685
3.1.1.81	Quorum-quenching N-acyl-homoserine lactonase		-0.152884	0.552436	0.857377		-0.0958341	0.707287	0.931413		-0.0570498	0.815036	0.999685
3.1.26.12	Ribonuclease E		0.348126	0.553088	0.857377		0.0151748	0.979194	0.999587		0.332951	0.54979	0.999685
5.1.3.22	L-ribulose-5-phosphate 3-epimerase		-0.115431	0.553315	0.857377		-0.157233	0.416245	0.905396		0.0418012	0.820797	0.999685
4.1.3.17	4-hydroxy-4-methyl-2-oxoglutarate aldolase		0.252668	0.553338	0.857377		0.501746	0.236965	0.905396		-0.249078	0.537881	0.999685
4.2.1.8	Mannonate dehydratase		-0.0880854	0.553839	0.857377		-0.0458639	0.755921	0.941603		-0.0422214	0.764637	0.999685
2.7.1.15	Ribokinase		-0.0677611	0.554769	0.857377		-0.0494841	0.663685	0.92656		-0.018277	0.866496	0.999685
6.3.4.4	Adenylosuccinate synthase		-0.0697156	0.554875	0.857377		-0.0927351	0.429034	0.905396		0.0230196	0.836998	0.999685
5.4.2.9	Phosphoenolpyruvate mutase		-0.152313	0.555479	0.857377		0.0559	0.827254	0.958702		-0.208213	0.395992	0.999685
3.4.22.48	Staphopain		0.360639	0.555889	0.857377		0.164599	0.786328	0.951826		0.19604	0.735545	0.999685
4.4.1.25	L-cysteate sulfo-lyase		0.360639	0.555889	0.857377		0.164599	0.786328	0.951826		0.19604	0.735545	0.999685
5.1.2.2	Mandelate racemase		0.360639	0.555889	0.857377		0.164599	0.786328	0.951826		0.19604	0.735545	0.999685
2.1.2.9	Methionyl-tRNA formyltransferase		-0.0684443	0.555952	0.857377		-0.0788306	0.494482	0.905396		0.0103863	0.924869	0.999685
1.12.99.6	Hydrogenase (acceptor)		-0.138733	0.55651	0.857377		-0.113928	0.626433	0.91724		-0.024805	0.911654	0.999685
5.1.99.6	NAD(P)H-hydrate epimerase		-0.0689054	0.557089	0.857377		-0.106325	0.361912	0.905396		0.0374195	0.736568	0.999685
1.4.1.2	Glutamate dehydrogenase		0.140364	0.557235	0.857377		-0.113632	0.631955	0.917423		0.253996	0.264033	0.999685
3.1.26.4	Ribonuclease H		-0.067855	0.557473	0.857377		-0.0862305	0.45283	0.905396		0.0183754	0.866875	0.999685
2.5.1.32	15-cis-phytoene synthase		0.382069	0.557912	0.857377		0.263121	0.684133	0.931413		0.118948	0.847357	0.999685
2.5.1.99	Deleted entry		0.382069	0.557912	0.857377		0.263121	0.684133	0.931413		0.118948	0.847357	0.999685
3.5.3.1	Arginase		-0.144698	0.558539	0.85758		-0.234751	0.339665	0.905396		0.0900524	0.700933	0.999685
3.1.11.2	Exodeoxyribonuclease III		-0.0676189	0.559375	0.858104		-0.0946273	0.410835	0.905396		0.0270084	0.805662	0.999685
4.1.1.98	4-hydroxy-3-polyprenylbenzoate decarboxylase		-0.0990985	0.560288	0.858415		-0.161935	0.338346	0.905396		0.0628365	0.696865	0.999685
4.1.1.3	Transferred entry 4.1.1.112		-0.0735613	0.560567	0.858415		-0.0561856	0.65407	0.923901		-0.0173757	0.884657	0.999685
5.4.99.25	tRNA pseudouridine(55) synthase		-0.0663799	0.563442	0.859263		-0.0782649	0.492625	0.905396		0.011885	0.913077	0.999685
2.4.1.208	Diglucosyl diacylglycerol synthase (1,2-linking)		0.177282	0.563775	0.859263		0.0898885	0.767888	0.947014		0.0873933	0.764011	0.999685
1.1.1.271	GDP-L-fucose synthase		-0.0954059	0.564767	0.859263		-0.00752477	0.963467	0.998766		-0.0878811	0.576033	0.999685
1.1.1.108	Carnitine 3-dehydrogenase		-0.126193	0.565119	0.859263		0.0588452	0.786772	0.951826		-0.185038	0.374467	0.999685
3.4.24.84	Ste24 endopeptidase		-0.218412	0.565889	0.859263		0.224682	0.551784	0.905396		-0.443093	0.221004	0.999685
1.21.98.1	Cyclic dehypoxanthinyl futalosine synthase		0.218476	0.566635	0.859263		0.282951	0.454869	0.905396		-0.0644743	0.858383	0.999685
4.2.1.151	Chorismate dehydratase		0.218476	0.566635	0.859263		0.282951	0.454869	0.905396		-0.0644743	0.858383	0.999685
1.2.1.12	Glyceraldehyde-3-phosphate dehydrogenase (phosphorylating)		-0.0641907	0.568147	0.859263		-0.0742922	0.50576	0.905396		0.0101015	0.924486	0.999685
1.17.1.9	Formate dehydrogenase		-0.086987	0.568372	0.859263		-0.0151845	0.920001	0.992721		-0.0718025	0.619507	0.999685
2.3.1.178	Diaminobutyrate acetyltransferase		0.361699	0.569537	0.859263		0.705348	0.264992	0.905396		-0.343648	0.568891	0.999685
3.1.21.1	Deoxyribonuclease I		0.361699	0.569537	0.859263		0.705348	0.264992	0.905396		-0.343648	0.568891	0.999685
5.1.3.5	UDP-arabinose 4-epimerase		0.361699	0.569537	0.859263		0.705348	0.264992	0.905396		-0.343648	0.568891	0.999685
3.6.1.3	Adenosinetriphosphatase		-0.244657	0.569645	0.859263		0.208941	0.624547	0.91724		-0.453598	0.267641	0.999685
2.8.3.6	3-oxoadipate CoA-transferase		-0.303871	0.570591	0.859263		0.528369	0.321242	0.905396		-0.83224	0.103761	0.999685
1.2.1.16	Succinate-semialdehyde dehydrogenase (NAD(P)(+))		0.22636	0.5706	0.859263		0.00317403	0.9936	0.999587		0.223186	0.555503	0.999685
1.2.1.20	Glutarate-semialdehyde dehydrogenase		0.22636	0.5706	0.859263		0.00317403	0.9936	0.999587		0.223186	0.555503	0.999685
1.2.1.79	Succinate-semialdehyde dehydrogenase (NADP(+))		0.22636	0.5706	0.859263		0.00317403	0.9936	0.999587		0.223186	0.555503	0.999685
3.4.14.13	Gamma-D-glutamyl-L-lysine dipeptidyl-peptidase		0.158282	0.57095	0.859263		-0.145969	0.598436	0.915625		0.304251	0.252157	0.999685
1.8.98.4	Coenzyme F420:CoB-CoM heterodisulfide,ferredoxin reductase		-0.0841928	0.571241	0.859263		-0.0708228	0.631165	0.917423		-0.01337	0.924407	0.999685
6.5.1.1	DNA ligase (ATP)		-0.220508	0.571478	0.859263		-0.450861	0.245042	0.905396		0.230354	0.533207	0.999685
3.1.4.3	Phospholipase C		-0.309413	0.571876	0.859263		-0.218187	0.687784	0.931413		-0.091226	0.860402	0.999685
3.5.3.8	Formimidoylglutamase		0.295037	0.572954	0.859263		-0.0343029	0.947296	0.994822		0.32934	0.507215	0.999685
2.4.1.18	1,4-alpha-glucan branching enzyme		-0.0675601	0.573989	0.859263		-0.0883181	0.459256	0.905396		0.0207581	0.85538	0.999685
1.1.1.83	D-malate dehydrogenase (decarboxylating)		-0.143727	0.573997	0.859263		0.0212077	0.933325	0.993785		-0.164934	0.496587	0.999685
1.1.1.93	Tartrate dehydrogenase		-0.143727	0.573997	0.859263		0.0212077	0.933325	0.993785		-0.164934	0.496587	0.999685
4.1.1.73	Tartrate decarboxylase		-0.143727	0.573997	0.859263		0.0212077	0.933325	0.993785		-0.164934	0.496587	0.999685
6.1.1.18	Glutamine--tRNA ligase		-0.0668254	0.574876	0.859456		-0.0766038	0.517178	0.905396		0.00977849	0.930985	0.999685
4.3.1.4	Formimidoyltetrahydrofolate cyclodeaminase		-0.115986	0.57551	0.859456		0.0941629	0.646793	0.921159		-0.210149	0.285917	0.999685
4.2.1.53	Oleate hydratase		0.0894805	0.57565	0.859456		-0.030169	0.849056	0.968114		0.119649	0.430452	0.999685
2.7.8.26	Adenosylcobinamide-GDP ribazoletransferase		-0.0719885	0.577244	0.859456		-0.0720458	0.574026	0.905396		5.72e-05	0.999627	0.999685
4.1.1.25	Tyrosine decarboxylase		0.292499	0.577471	0.859456		0.0227881	0.965085	0.998766		0.269711	0.588095	0.999685
1.2.99.7	Aldehyde dehydrogenase (FAD-independent)		-0.137194	0.578625	0.859456		-0.187504	0.444696	0.905396		0.0503101	0.829857	0.999685
3.6.3.17	Transferred entry 7.5.2.8		-0.0683935	0.578656	0.859456		-0.0449462	0.712916	0.931413		-0.0234473	0.840792	0.999685
3.4.13.22	D-Ala-D-Ala dipeptidase		-0.100416	0.578927	0.859456		0.101042	0.57365	0.905396		-0.201458	0.241896	0.999685
1.11.1.10	Chloride peroxidase		0.300988	0.57893	0.859456		0.253608	0.637429	0.91938		0.0473799	0.926556	0.999685
2.7.1.193	phosphotransferase		-0.0844288	0.579125	0.859456		-0.156308	0.301825	0.905396		0.0718791	0.618526	0.999685
6.1.1.7	Alanine--tRNA ligase		-0.0637349	0.579575	0.859456		-0.085417	0.454679	0.905396		0.0216821	0.842378	0.999685
1.8.98.6	Formate:CoB-CoM heterodisulfide,ferredoxin reductase		-0.0819992	0.580588	0.860222		-0.0713053	0.628205	0.91724		-0.010694	0.939391	0.999685
3.5.3.11	Agmatinase		-0.0766805	0.581945	0.860976		-0.0903863	0.513304	0.905396		0.0137058	0.917302	0.999685
3.1.13.3	Oligonucleotidase		-0.0641449	0.582089	0.860976		-0.0890253	0.441875	0.905396		0.0248804	0.821812	0.999685
1.11.1.5	Cytochrome-c peroxidase		-0.165109	0.584443	0.863392		-0.0273869	0.927104	0.993785		-0.137722	0.630479	0.999685
3.1.21.2	Deoxyribonuclease IV		-0.070645	0.584739	0.863392		-0.0616241	0.63091	0.917423		-0.0090209	0.941304	0.999685
1.8.7.3	Ferredoxin:CoB-CoM heterodisulfide reductase		-0.0809243	0.585216	0.863392		-0.0715465	0.626737	0.91724		-0.0093778	0.946791	0.999685
1.20.4.1	Arsenate reductase (glutaredoxin)		-0.0743647	0.587371	0.865213		-0.074301	0.584831	0.909123		-6.37e-05	0.999609	0.999685
5.3.1.16	isomerase		-0.0669882	0.587447	0.865213		-0.104036	0.396421	0.905396		0.0370478	0.75161	0.999685
2.7.8.12	Teichoic acid poly(glycerol phosphate) polymerase		-0.0815133	0.588453	0.865959		-0.0579425	0.698218	0.931413		-0.0235709	0.86888	0.999685
1.1.1.384	dTDP-3,4-didehydro-2,6-dideoxy-alpha-D-glucose 3-reductase		-0.301133	0.589779	0.866492		-0.110697	0.841591	0.966124		-0.190437	0.719116	0.999685
1.8.98.5	H(2):CoB-CoM heterodisulfide,ferredoxin reductase		-0.0798634	0.589814	0.866492		-0.0717876	0.625277	0.91724		-0.0080757	0.95413	0.999685
2.7.13.1	Protein-histidine pros-kinase		-0.241254	0.590397	0.866615		-0.372565	0.4028	0.905396		0.131311	0.757287	0.999685
4.1.1.82	Phosphonopyruvate decarboxylase		0.236794	0.592984	0.869677		0.28601	0.515489	0.905396		-0.0492159	0.906687	0.999685
2.1.1.191	23S rRNA (cytosine(1962)-C(5))-methyltransferase		-0.0629157	0.594411	0.871033		-0.0610868	0.602391	0.915625		-0.0018289	0.98697	0.999685
1.5.1.43	Carboxynorspermidine synthase		0.293655	0.598032	0.874941		0.606461	0.273809	0.905396		-0.312806	0.553859	0.999685
1.2.99.10	4,4'-diapolycopenoate synthase		-0.0667855	0.598368	0.874941		-0.0880592	0.484272	0.905396		0.0212737	0.85949	0.999685
4.2.1.44	Myo-inosose-2 dehydratase		0.103266	0.598899	0.874941		0.0299678	0.87767	0.980005		0.0732985	0.693764	0.999685
1.6.99.1	NADPH dehydrogenase		0.141642	0.599239	0.874941		-0.322436	0.229589	0.905396		0.464078	0.0718759	0.999685
2.4.2.22	Xanthine phosphoribosyltransferase		-0.058552	0.600031	0.874941		-0.102227	0.357047	0.905396		0.0436752	0.679982	0.999685
1.11.1.21	Catalase peroxidase		-0.35591	0.600104	0.874941		-0.518124	0.442273	0.905396		0.162215	0.80099	0.999685
2.7.1.36	Mevalonate kinase		0.323677	0.600638	0.874985		-0.023133	0.969903	0.998766		0.34681	0.554371	0.999685
5.1.3.14	UDP-N-acetylglucosamine 2-epimerase (non-hydrolyzing)		-0.0840623	0.601747	0.875865		-0.00790942	0.960505	0.998766		-0.0761528	0.618139	0.999685
3.6.1.55	8-oxo-dGTP diphosphatase		-0.0629046	0.602723	0.87655		-0.0936506	0.43534	0.905396		0.030746	0.788419	0.999685
4.2.2.26	Oligo-alginate lyase		0.385925	0.605685	0.878418		0.275034	0.710736	0.931413		0.11089	0.875641	0.999685
2.4.1.230	Kojibiose phosphorylase		-0.270149	0.605925	0.878418		-0.238883	0.645684	0.921159		-0.0312653	0.94977	0.999685
3.4.19.3	Pyroglutamyl-peptidase I		-0.142764	0.607139	0.878418		-0.268824	0.330207	0.905396		0.12606	0.632151	0.999685
2.1.1.148	Thymidylate synthase (FAD)		0.086553	0.607581	0.878418		-0.110899	0.507523	0.905396		0.197452	0.21843	0.999685
1.8.7.1	Assimilatory sulfite reductase (ferredoxin)		0.097822	0.607612	0.878418		-0.0319376	0.86576	0.974369		0.12976	0.473005	0.999685
3.5.1.25	N-acetylglucosamine-6-phosphate deacetylase		-0.0682638	0.608931	0.878418		-0.0954446	0.471359	0.905396		0.0271808	0.829847	0.999685
4.1.99.14	Spore photoproduct lyase		-0.130034	0.609281	0.878418		-0.141226	0.575979	0.906828		0.0111915	0.962983	0.999685
3.2.1.8	Endo-1,4-beta-xylanase		-0.0832194	0.609526	0.878418		-0.191895	0.236838	0.905396		0.108676	0.482222	0.999685
3.1.21.7	Deoxyribonuclease V		0.34143	0.609955	0.878418		-0.314922	0.635363	0.91938		0.656352	0.302285	0.999685
1.1.1.6	Glycerol dehydrogenase		-0.0729477	0.61006	0.878418		-0.196893	0.167411	0.905396		0.123946	0.361727	0.999685
1.1.1.130	3-dehydro-L-gulonate 2-dehydrogenase		-0.129525	0.610245	0.878418		-0.221552	0.380326	0.905396		0.0920267	0.702504	0.999685
2.7.1.211	Protein-N(pi)-phosphohistidine--sucrose phosphotransferase		0.0840446	0.610743	0.878418		-0.0927225	0.57154	0.905396		0.176767	0.26039	0.999685
1.1.1.405	Ribitol-5-phosphate 2-dehydrogenase (NADP(+))		-0.09287	0.611037	0.878418		-0.355472	0.0521322	0.905396		0.262602	0.131683	0.999685
2.7.1.50	Hydroxyethylthiazole kinase		-0.0617334	0.611096	0.878418		-0.14501	0.230294	0.905396		0.083277	0.469883	0.999685
2.3.1.28	Chloramphenicol O-acetyltransferase		-0.0727729	0.612383	0.878977		-0.0088597	0.950401	0.995142		-0.0639132	0.638928	0.999685
3.6.3.27	Transferred entry 7.3.2.1		-0.0621913	0.614287	0.878977		-0.080764	0.509799	0.905396		0.0185727	0.873844	0.999685
2.7.1.33	Pantothenate kinase		-0.061034	0.614713	0.878977		-0.074384	0.536615	0.905396		0.01335	0.907528	0.999685
4.2.1.120	4-hydroxybutanoyl-CoA dehydratase		0.0846801	0.615117	0.878977		0.174931	0.296432	0.905396		-0.0902507	0.572179	0.999685
5.3.3.3	Vinylacetyl-CoA Delta-isomerase		0.0846801	0.615117	0.878977		0.174931	0.296432	0.905396		-0.0902507	0.572179	0.999685
3.6.1.66	XTP/dITP diphosphatase		-0.057746	0.61671	0.878977		-0.0733188	0.522117	0.905396		0.0155728	0.886764	0.999685
1.1.1.18	Inositol 2-dehydrogenase		0.101473	0.618344	0.878977		0.0170284	0.932815	0.993785		0.0844445	0.661983	0.999685
1.1.1.369	D-chiro-inositol 1-dehydrogenase		0.101473	0.618344	0.878977		0.0170284	0.932815	0.993785		0.0844445	0.661983	0.999685
3.1.13.5	Ribonuclease D		0.144922	0.619477	0.878977		-0.0201432	0.944511	0.994822		0.165065	0.551082	0.999685
2.7.8.5	CDP-diacylglycerol--glycerol-3-phosphate 1-phosphatidyltransferase		-0.0572867	0.620505	0.878977		-0.108935	0.343638	0.905396		0.0516481	0.637877	0.999685
3.1.6.6	Choline-sulfatase		-0.135985	0.620609	0.878977		0.0641629	0.81384	0.957297		-0.200148	0.442877	0.999685
5.1.3.11	Cellobiose epimerase		-0.0904763	0.620615	0.878977		-0.0654949	0.717965	0.931413		-0.0249814	0.885358	0.999685
4.1.1.37	Uroporphyrinogen decarboxylase		-0.0788804	0.620737	0.878977		-0.026238	0.868194	0.974369		-0.0526424	0.727637	0.999685
3.2.2.24	ADP-ribosyl-[dinitrogen reductase] hydrolase		0.205649	0.621099	0.878977		-0.0314882	0.939167	0.994822		0.237138	0.548024	0.999685
2.5.1.16	Spermidine synthase		-0.0727899	0.621165	0.878977		-0.138694	0.343581	0.905396		0.0659043	0.637089	0.999685
2.7.1.170	Anhydro-N-acetylmuramic acid kinase		0.226506	0.621357	0.878977		0.381429	0.402562	0.905396		-0.154923	0.721621	0.999685
2.7.1.39	Homoserine kinase		0.0787165	0.622164	0.878977		-0.0280324	0.859552	0.970913		0.106749	0.4814	0.999685
6.3.4.19	tRNA(Ile)-lysidine synthetase		-0.0561255	0.623141	0.878977		-0.0798554	0.481416	0.905396		0.0237298	0.82652	0.999685
3.5.4.33	tRNA(adenine(34)) deaminase		-0.0594263	0.624614	0.878977		-0.0941534	0.435158	0.905396		0.0347271	0.762958	0.999685
3.5.1.6	Beta-ureidopropionase		0.101877	0.624639	0.878977		-0.166534	0.420808	0.905396		0.268411	0.176076	0.999685
4.1.1.87	Malonyl-S-ACP decarboxylase		0.357776	0.625042	0.878977		-1.31068	0.0736303	0.905396		1.66845	0.0179716	0.999685
4.3.1.17	L-serine ammonia-lyase		-0.0570049	0.625961	0.878977		-0.0838402	0.47042	0.905396		0.0268353	0.808752	0.999685
2.7.7.27	Glucose-1-phosphate adenylyltransferase		-0.0603993	0.626042	0.878977		-0.10263	0.404678	0.905396		0.0422306	0.719349	0.999685
3.2.1.135	Neopullulanase		-0.0640316	0.626225	0.878977		-0.120465	0.356674	0.905396		0.0564332	0.650838	0.999685
1.5.1.28	Opine dehydrogenase		-0.145232	0.626295	0.878977		0.0433811	0.883401	0.982501		-0.188613	0.505192	0.999685
2.1.3.15	Acetyl-CoA carboxytransferase		-0.064599	0.626343	0.878977		-0.0598833	0.649222	0.921159		-0.0047156	0.970089	0.999685
5.1.3.2	UDP-glucose 4-epimerase		-0.0629389	0.626389	0.878977		-0.058334	0.649324	0.921159		-0.004605	0.970025	0.999685
6.3.2.32	Coenzyme gamma-F420-2:alpha-L-glutamate ligase		0.239254	0.627584	0.878977		-0.127798	0.793902	0.951832		0.367051	0.433142	0.999685
3.1.3.48	Protein-tyrosine-phosphatase		-0.0599824	0.627733	0.878977		-0.120668	0.326606	0.905396		0.0606851	0.605024	0.999685
3.1.3.97	3',5'-nucleoside bisphosphate phosphatase		0.065326	0.628105	0.878977		0.00438616	0.973838	0.999587		0.0609399	0.633777	0.999685
2.7.7.12	UDP-glucose--hexose-1-phosphate uridylyltransferase		-0.0607622	0.628321	0.878977		-0.130135	0.297315	0.905396		0.0693732	0.560211	0.999685
2.7.6.2	Thiamine diphosphokinase		-0.0601021	0.628374	0.878977		-0.0729232	0.55413	0.905396		0.0128211	0.913261	0.999685
1.1.1.399	2-oxoglutarate reductase		-0.0552394	0.62967	0.878977		-0.0705867	0.53485	0.905396		0.0153473	0.887611	0.999685
1.1.1.95	Phosphoglycerate dehydrogenase		-0.0552394	0.62967	0.878977		-0.0705867	0.53485	0.905396		0.0153473	0.887611	0.999685
2.9.1.1	L-seryl-tRNA(Sec) selenium transferase		-0.0696255	0.630329	0.878977		0.0748553	0.60214	0.915625		-0.144481	0.293587	0.999685
3.5.99.2	Aminopyrimidine aminohydrolase		0.0978089	0.631316	0.878977		-0.0139143	0.945121	0.994822		0.111723	0.563445	0.999685
5.4.99.5	Chorismate mutase		-0.0563949	0.631492	0.878977		-0.0880126	0.451119	0.905396		0.0316177	0.776699	0.999685
1.5.3.1	Sarcosine oxidase		-0.115915	0.631728	0.878977		-0.315013	0.191208	0.905396		0.199098	0.386131	0.999685
1.1.1.287	D-arabinitol dehydrogenase (NADP(+))		0.290378	0.633203	0.878977		-0.409089	0.498383	0.905396		0.699467	0.22716	0.999685
2.8.3.8	Acetate CoA-transferase		-0.0741871	0.633379	0.878977		0.0176568	0.90887	0.992721		-0.0918439	0.53376	0.999685
2.8.3.9	Butyrate--acetoacetate CoA-transferase		-0.0741871	0.633379	0.878977		0.0176568	0.90887	0.992721		-0.0918439	0.53376	0.999685
1.8.1.9	Thioredoxin-disulfide reductase		-0.0544194	0.634021	0.878977		-0.0739042	0.514963	0.905396		0.0194848	0.8573	0.999685
3.1.3.23	Sugar-phosphatase		-0.149503	0.635295	0.878977		-0.233804	0.455238	0.905396		0.0843007	0.777886	0.999685
3.1.3.4	Phosphatidate phosphatase		-0.149503	0.635295	0.878977		-0.233804	0.455238	0.905396		0.0843007	0.777886	0.999685
3.1.3.81	Diacylglycerol diphosphate phosphatase		-0.149503	0.635295	0.878977		-0.233804	0.455238	0.905396		0.0843007	0.777886	0.999685
3.1.4.17	3',5'-cyclic-nucleotide phosphodiesterase		-0.149503	0.635295	0.878977		-0.233804	0.455238	0.905396		0.0843007	0.777886	0.999685
3.6.3.9	Transferred entry 7.2.2.13		-0.149503	0.635295	0.878977		-0.233804	0.455238	0.905396		0.0843007	0.777886	0.999685
4.3.99.2	Transferred entry 7.2.4.1		0.188964	0.636442	0.879427		0.532987	0.181069	0.905396		-0.344023	0.36508	0.999685
1.2.7.12	Formylmethanofuran dehydrogenase		0.103531	0.636634	0.879427		0.177336	0.41543	0.905396		-0.0738057	0.722471	0.999685
5.3.1.1	Triose-phosphate isomerase		-0.0545398	0.637644	0.880121		-0.0881425	0.443541	0.905396		0.0336027	0.759564	0.999685
3.2.1.199	Sulfoquinovosidase		-0.245812	0.642994	0.886101		0.330156	0.530644	0.905396		-0.575968	0.253663	0.999685
2.3.1.183	Phosphinothricin acetyltransferase		-0.0524316	0.642998	0.886101		-0.0675323	0.547615	0.905396		0.0151007	0.888012	0.999685
1.1.1.127	2-dehydro-3-deoxy-D-gluconate 5-dehydrogenase		-0.0971898	0.645085	0.888272		0.0240772	0.908407	0.992721		-0.121267	0.544752	0.999685
2.4.1.212	Hyaluronan synthase		0.293767	0.64603	0.888283		0.304038	0.631963	0.917423		-0.0102706	0.986485	0.999685
1.7.1.15	Nitrite reductase (NADH)		-0.199618	0.646117	0.888283		-0.0652864	0.879655	0.980005		-0.134332	0.744527	0.999685
1.1.1.57	Fructuronate reductase		-0.0684221	0.647222	0.888774		-0.0959238	0.518211	0.905396		0.0275016	0.84616	0.999685
5.4.99.21	23S rRNA pseudouridine(2604) synthase		-0.0658978	0.647499	0.888774		-0.148465	0.300438	0.905396		0.082567	0.546018	0.999685
2.1.1.185	23S rRNA (guanosine(2251)-2'-O)-methyltransferase		-0.0564218	0.648761	0.888855		-0.0625151	0.61112	0.915625		0.00609338	0.958615	0.999685
2.7.1.199	Protein-N(pi)-phosphohistidine--D-glucose phosphotransferase		0.0752095	0.6488	0.888855		-0.118291	0.470805	0.905396		0.193501	0.218412	0.999685
2.7.11.17	Calcium/calmodulin-dependent protein kinase		0.169421	0.649095	0.888855		-0.514918	0.165521	0.905396		0.684338	0.0550365	0.999685
3.5.1.19	Nicotinamidase		0.101597	0.651681	0.891693		-0.109982	0.622449	0.91724		0.21158	0.322678	0.999685
3.5.4.5	Cytidine deaminase		-0.0530574	0.652605	0.892253		-0.0815032	0.486283	0.905396		0.0284458	0.799077	0.999685
4.4.1.1	Cystathionine gamma-lyase		0.219986	0.653483	0.892692		0.718131	0.141962	0.905396		-0.498144	0.28512	0.999685
2.7.1.165	Glycerate 2-kinase		-0.0533315	0.653955	0.892692		-0.0902905	0.444912	0.905396		0.0369591	0.743205	0.999685
3.4.21.92	Endopeptidase Clp		-0.0517292	0.656053	0.894853		-0.0718688	0.533169	0.905396		0.0201396	0.85488	0.999685
1.4.1.11	L-erythro-3,5-diaminohexanoate dehydrogenase		0.0962944	0.657351	0.895356		0.289619	0.180815	0.905396		-0.193325	0.348724	0.999685
1.1.99.2	L-2-hydroxyglutarate dehydrogenase		0.332229	0.658427	0.895356		0.168901	0.820759	0.958702		0.163328	0.818691	0.999685
3.6.3.44	Transferred entry 7.6.2.2		0.332229	0.658427	0.895356		0.168901	0.820759	0.958702		0.163328	0.818691	0.999685
3.1.3.90	Maltose 6'-phosphate phosphatase		-0.102742	0.658486	0.895356		-0.468057	0.0447544	0.905396		0.365316	0.0999485	0.999685
1.1.1.367	UDP-2-acetamido-2,6-beta-L-arabino-hexul-4-ose reductase		0.102531	0.65967	0.896029		0.0622861	0.787419	0.951826		0.0402453	0.855331	0.999685
3.6.1.13	ADP-ribose diphosphatase		-0.0510437	0.660015	0.896029		-0.0487765	0.671859	0.927084		-0.0022672	0.983556	0.999685
5.4.99.20	23S rRNA pseudouridine(2457) synthase		0.299158	0.661225	0.896685		-0.0481197	0.943344	0.994822		0.347278	0.591831	0.999685
2.7.1.56	1-phosphofructokinase		-0.0567575	0.661797	0.896685		-0.12736	0.323691	0.905396		0.0706027	0.566335	0.999685
3.2.2.27	Uracil-DNA glycosylase		-0.0530519	0.662176	0.896685		-0.0692528	0.56564	0.905396		0.0162009	0.888079	0.999685
3.4.13.19	Membrane dipeptidase		-0.0503691	0.662965	0.896685		-0.0336529	0.769135	0.947014		-0.0167162	0.878742	0.999685
1.8.5.7	Glutathionyl-hydroquinone reductase		0.142696	0.663082	0.896685		-0.0732963	0.821522	0.958702		0.215992	0.487264	0.999685
2.5.1.129	Flavin prenyltransferase		-0.0712703	0.66404	0.897281		-0.155196	0.341538	0.905396		0.0839262	0.589828	0.999685
4.2.3.3	Methylglyoxal synthase		-0.0564298	0.665233	0.897888		-0.0742118	0.566517	0.905396		0.0177821	0.885641	0.999685
1.14.14.9	4-hydroxyphenylacetate 3-monooxygenase		0.0748754	0.665609	0.897888		0.205622	0.233354	0.905396		-0.130747	0.426823	0.999685
2.7.1.21	Thymidine kinase		-0.0562416	0.666781	0.897888		-0.0627109	0.628587	0.91724		0.0064693	0.958335	0.999685
3.5.1.105	Chitin disaccharide deacetylase		0.198806	0.667169	0.897888		0.303404	0.508704	0.905396		-0.104598	0.811395	0.999685
1.1.5.3	Glycerol-3-phosphate dehydrogenase		-0.0630598	0.667494	0.897888		-0.124003	0.395357	0.905396		0.0609431	0.661601	0.999685
2.6.1.21	D-amino-acid transaminase		-0.103664	0.667667	0.897888		-0.0906855	0.70504	0.931413		-0.0129786	0.954782	0.999685
2.3.3.14	Homocitrate synthase		0.161104	0.668111	0.897888		-0.248726	0.505083	0.905396		0.40983	0.251719	0.999685
1.8.99.2	Adenylyl-sulfate reductase		-0.0797351	0.668704	0.897989		-0.128305	0.488124	0.905396		0.0485703	0.783388	0.999685
1.6.5.5	NADPH:quinone reductase		0.245798	0.669264	0.898046		-0.288728	0.6132	0.915625		0.534527	0.328469	0.999685
5.1.1.18	Serine racemase		0.0958876	0.672024	0.900656		0.127711	0.570049	0.905396		-0.0318237	0.88218	0.999685
1.4.4.2	Glycine dehydrogenase (aminomethyl-transferring)		-0.064095	0.672248	0.900656		0.076915	0.609027	0.915625		-0.14101	0.327528	0.999685
6.1.1.17	Glutamate--tRNA ligase		-0.0484092	0.672768	0.900657		-0.0800349	0.482054	0.905396		0.0316256	0.771066	0.999685
5.99.1.3	Transferred entry 5.6.2.2		-0.0490224	0.674025	0.901645		-0.0940275	0.416868	0.905396		0.045005	0.683906	0.999685
2.3.1.1	Amino-acid N-acetyltransferase		-0.0521842	0.677128	0.905098		-0.0889332	0.474997	0.905396		0.036749	0.757159	0.999685
6.3.2.35	D-alanine--D-serine ligase		0.0775297	0.67856	0.905552		0.0444655	0.810648	0.956135		0.0330642	0.852122	0.999685
2.10.1.1	Molybdopterin molybdotransferase		-0.0706215	0.678815	0.905552		-0.0938459	0.579398	0.90809		0.0232244	0.885794	0.999685
4.1.3.42	(4S)-4-hydroxy-2-oxoglutarate aldolase		-0.0503712	0.679275	0.905552		-0.0718656	0.552444	0.905396		0.0214944	0.852382	0.999685
4.1.99.1	Tryptophanase		-0.0940206	0.679555	0.905552		0.0805031	0.72151	0.931413		-0.174524	0.419508	0.999685
3.1.22.4	Crossover junction endodeoxyribonuclease		-0.0497259	0.680402	0.905616		-0.038094	0.750452	0.941018		-0.011632	0.919048	0.999685
5.4.3.9	Glutamate 2,3-aminomutase		-0.148187	0.681177	0.905616		0.0602625	0.866243	0.974369		-0.208449	0.542545	0.999685
5.3.1.6	Ribose-5-phosphate isomerase		-0.0494143	0.681504	0.905616		-0.0903688	0.449976	0.905396		0.0409545	0.719852	0.999685
1.1.1.26	Glyoxylate reductase		-0.0681216	0.681691	0.905616		-0.00448985	0.978257	0.999587		-0.0636318	0.686264	0.999685
4.1.2.14	2-dehydro-3-deoxy-phosphogluconate aldolase		-0.0499084	0.682328	0.905769		-0.0744807	0.538476	0.905396		0.0245723	0.831696	0.999685
6.2.1.14	6-carboxyhexanoate--CoA ligase		-0.183623	0.682973	0.905911		-0.163732	0.713619	0.931413		-0.0198902	0.962782	0.999685
3.5.4.1	Cytosine deaminase		0.0950794	0.684101	0.905911		-0.281664	0.226247	0.905396		0.376743	0.0916489	0.999685
5.4.99.16	Maltose alpha-D-glucosyltransferase		-0.0533227	0.684426	0.905911		-0.136462	0.295864	0.905396		0.0831395	0.504408	0.999685
4.2.2.10	Pectin lyase		-0.394473	0.684524	0.905911		-1.25311	0.195325	0.905396		0.858642	0.352094	0.999685
2.7.1.66	Undecaprenol kinase		-0.0609134	0.686769	0.907433		-0.0717191	0.632414	0.917423		0.0108057	0.939856	0.999685
2.7.8.34	CDP-L-myo-inositol myo-inositolphosphotransferase		0.200411	0.68706	0.907433		0.794707	0.109878	0.905396		-0.594296	0.209697	0.999685
3.1.3.85	Glucosyl-3-phosphoglycerate phosphatase		0.261881	0.688223	0.907433		-0.835764	0.198808	0.905396		1.09764	0.0786813	0.999685
1.7.1.4	Nitrite reductase (NAD(P)H)		-0.148063	0.688876	0.907433		-0.116081	0.751729	0.941018		-0.0319827	0.927318	0.999685
2.7.7.42	[Glutamine synthetase] adenylyltransferase		0.249193	0.689265	0.907433		-0.845112	0.173864	0.905396		1.09431	0.0666008	0.999685
2.7.7.89	[Glutamine synthetase]-adenylyl-L-tyrosine phosphorylase		0.249193	0.689265	0.907433		-0.845112	0.173864	0.905396		1.09431	0.0666008	0.999685
2.7.1.89	Thiamine kinase		0.247813	0.68993	0.907433		-0.448383	0.467458	0.905396		0.696196	0.23899	0.999685
1.1.1.103	L-threonine 3-dehydrogenase		-0.0659752	0.690063	0.907433		0.10905	0.506915	0.905396		-0.175025	0.266179	0.999685
2.1.1.245	Co-methyltransferase		0.0819187	0.690381	0.907433		-0.00580698	0.97729	0.999587		0.0877256	0.652941	0.999685
3.6.3.16	Transferred entry 7.3.2.7		-0.163731	0.692563	0.908267		0.0390957	0.924177	0.993785		-0.202827	0.605701	0.999685
3.4.22.70	Sortase A		-0.0496377	0.693372	0.908267		-0.110266	0.3783	0.905396		0.0606286	0.611744	0.999685
5.4.99.19	16S rRNA pseudouridine(516) synthase		0.0518606	0.694199	0.908267		-0.0506034	0.699065	0.931413		0.102464	0.413489	0.999685
2.1.1.219	tRNA (adenine(57)-N(1)/adenine(58)-N(1))-methyltransferase		0.236959	0.694326	0.908267		-0.853652	0.155876	0.905396		1.09061	0.0589661	0.999685
2.1.1.220	tRNA (adenine(58)-N(1))-methyltransferase		0.236959	0.694326	0.908267		-0.853652	0.155876	0.905396		1.09061	0.0589661	0.999685
4.3.1.7	Ethanolamine ammonia-lyase		0.0814614	0.694594	0.908267		0.143171	0.487241	0.905396		-0.0617095	0.753804	0.999685
5.3.1.8	Mannose-6-phosphate isomerase		-0.0486349	0.69468	0.908267		-0.0695617	0.57177	0.905396		0.0209269	0.858626	0.999685
4.1.1.105	L-tryptophan decarboxylase		0.232362	0.696211	0.908841		0.150579	0.798704	0.951832		0.0817833	0.884761	0.999685
4.1.1.28	Aromatic-L-amino-acid decarboxylase		0.232362	0.696211	0.908841		0.150579	0.798704	0.951832		0.0817833	0.884761	0.999685
3.2.1.82	Exo-poly-alpha-digalacturonosidase		0.217136	0.696691	0.908841		-0.303759	0.582837	0.909123		0.520895	0.32533	0.999685
4.3.2.2	Adenylosuccinate lyase		-0.0447928	0.697824	0.909636		-0.0763089	0.505438	0.905396		0.031516	0.773297	0.999685
1.1.1.122	D-threo-aldose 1-dehydrogenase		-0.109542	0.69837	0.909663		0.125828	0.653802	0.923901		-0.23537	0.380857	0.999685
1.2.1.70	Glutamyl-tRNA reductase		-0.0648444	0.69951	0.910233		-0.103091	0.536613	0.905396		0.0382465	0.810266	0.999685
2.7.1.202	Protein-N(pi)-phosphohistidine--D-fructose phosphotransferase		-0.0512197	0.699856	0.910233		-0.133021	0.31422	0.905396		0.0818012	0.516587	0.999685
2.4.1.83	Dolichyl-phosphate beta-D-mannosyltransferase		-0.0520321	0.702823	0.913214		-0.00321462	0.981043	0.999587		-0.0488175	0.705892	0.999685
3.5.1.18	Succinyl-diaminopimelate desuccinylase		-0.0491384	0.703201	0.913214		-0.0970894	0.44866	0.905396		0.047951	0.695078	0.999685
2.4.1.315	Diglucosyl diacylglycerol synthase (1,6-linking)		-0.0645556	0.704719	0.9145		-0.123439	0.465771	0.905396		0.0588837	0.715528	0.999685
3.5.1.44	Protein-glutamine glutaminase		0.0830675	0.706223	0.915767		0.0970385	0.657302	0.923901		-0.013971	0.94669	0.999685
3.7.1.12	Cobalt-precorrin 5A hydrolase		-0.0509703	0.706925	0.915972		-0.112703	0.40292	0.905396		0.0617326	0.631241	0.999685
1.3.1.13	Prephenate dehydrogenase (NADP(+))		0.212792	0.709548	0.915972		0.222416	0.694852	0.931413		-0.0096238	0.985825	0.999685
2.6.1.87	UDP-4-amino-4-deoxy-L-arabinose aminotransferase		0.212792	0.709548	0.915972		0.222416	0.694852	0.931413		-0.0096238	0.985825	0.999685
2.7.1.14	Sedoheptulokinase		0.212792	0.709548	0.915972		0.222416	0.694852	0.931413		-0.0096238	0.985825	0.999685
2.7.1.43	Glucuronokinase		0.212792	0.709548	0.915972		0.222416	0.694852	0.931413		-0.0096238	0.985825	0.999685
4.1.2.21	2-dehydro-3-deoxy-6-phosphogalactonate aldolase		0.212792	0.709548	0.915972		0.222416	0.694852	0.931413		-0.0096238	0.985825	0.999685
2.3.1.19	Phosphate butyryltransferase		-0.0576036	0.713778	0.916756		0.049374	0.751373	0.941018		-0.106978	0.473141	0.999685
2.7.1.113	Deoxyguanosine kinase		-0.209142	0.715703	0.916756		-0.464715	0.415499	0.905396		0.255573	0.638989	0.999685
5.3.3.2	Isopentenyl-diphosphate Delta-isomerase		0.217088	0.715715	0.916756		-0.362363	0.540436	0.905396		0.579451	0.306678	0.999685
2.5.1.7	UDP-N-acetylglucosamine 1-carboxyvinyltransferase		-0.0424201	0.71639	0.916756		-0.071626	0.536788	0.905396		0.0292059	0.791975	0.999685
2.5.1.86	Trans,polycis-decaprenyl diphosphate synthase		0.219545	0.718788	0.916756		-0.819052	0.17793	0.905396		1.0386	0.0750164	0.999685
2.5.1.88	diphosphate specific)		0.219545	0.718788	0.916756		-0.819052	0.17793	0.905396		1.0386	0.0750164	0.999685
3.2.1.196	Limit dextrin alpha-1,6-maltotetraose-hydrolase		0.219545	0.718788	0.916756		-0.819052	0.17793	0.905396		1.0386	0.0750164	0.999685
1.1.1.335	UDP-N-acetyl-2-amino-2-deoxyglucuronate dehydrogenase		0.105153	0.720437	0.916756		-0.414903	0.156975	0.905396		0.520056	0.0645184	0.999685
5.4.3.3	Lysine 5,6-aminomutase		0.0789555	0.720623	0.916756		0.28861	0.189753	0.905396		-0.209654	0.317941	0.999685
4.4.1.24	(2R)-sulfolactate sulfo-lyase		0.099417	0.721179	0.916756		0.124305	0.653032	0.923901		-0.0248876	0.924932	0.999685
2.1.1.137	Arsenite methyltransferase		0.259266	0.721734	0.916756		-0.373475	0.605324	0.915625		0.632741	0.36045	0.999685
5.4.99.22	23S rRNA pseudouridine(2605) synthase		-0.0420391	0.722655	0.916756		-0.0886168	0.451486	0.905396		0.0465777	0.678489	0.999685
4.3.1.12	Ornithine cyclodeaminase		-0.0730003	0.722898	0.916756		0.0956104	0.639888	0.920019		-0.168611	0.388714	0.999685
1.1.99.37	Methanol dehydrogenase (nicotinoprotein)		0.217043	0.723166	0.916756		-0.812742	0.183394	0.905396		1.02978	0.078918	0.999685
1.2.98.1	Formaldehyde dismutase		0.217043	0.723166	0.916756		-0.812742	0.183394	0.905396		1.02978	0.078918	0.999685
2.4.1.342	Alpha-maltose-1-phosphate synthase		0.217043	0.723166	0.916756		-0.812742	0.183394	0.905396		1.02978	0.078918	0.999685
2.7.7.59	[Protein-PII] uridylyltransferase		0.217043	0.723166	0.916756		-0.812742	0.183394	0.905396		1.02978	0.078918	0.999685
3.4.21.83	Oligopeptidase B		0.217043	0.723166	0.916756		-0.812742	0.183394	0.905396		1.02978	0.078918	0.999685
3.4.24.11	Neprilysin		0.217043	0.723166	0.916756		-0.812742	0.183394	0.905396		1.02978	0.078918	0.999685
3.5.1.119	Pup amidohydrolase		0.217043	0.723166	0.916756		-0.812742	0.183394	0.905396		1.02978	0.078918	0.999685
6.3.1.19	Prokaryotic ubiquitin-like protein ligase		0.217043	0.723166	0.916756		-0.812742	0.183394	0.905396		1.02978	0.078918	0.999685
1.9.3.1	Cytochrome-c oxidase		-0.0811117	0.723167	0.916756		0.0273888	0.904033	0.992721		-0.1085	0.617504	0.999685
3.4.24.28	Bacillolysin		-0.0811117	0.723167	0.916756		0.0273888	0.904033	0.992721		-0.1085	0.617504	0.999685
3.4.24.78	GPR endopeptidase		-0.0455824	0.723281	0.916756		-0.0987007	0.440385	0.905396		0.0531183	0.663607	0.999685
2.7.7.1	Nicotinamide-nucleotide adenylyltransferase		-0.239186	0.723366	0.916756		-0.490542	0.464986	0.905396		0.251357	0.694954	0.999685
4.1.3.4	Hydroxymethylglutaryl-CoA lyase		0.103342	0.724759	0.917851		0.155955	0.592509	0.914594		-0.0526135	0.850057	0.999685
2.3.1.9	Acetyl-CoA C-acetyltransferase		0.0510079	0.726279	0.91839		-0.0264	0.855091	0.969718		0.0774079	0.57561	0.999685
2.7.1.156	Adenosylcobinamide kinase		-0.0457056	0.728517	0.91839		-0.0765113	0.558457	0.905396		0.0308056	0.805149	0.999685
5.4.2.2	Phosphoglucomutase (alpha-D-glucose-1,6-bisphosphate-dependent)		-0.0413438	0.728614	0.91839		-0.0865488	0.464744	0.905396		0.045205	0.68921	0.999685
3.2.1.93	Alpha,alpha-phosphotrehalase		0.0790208	0.729264	0.91839		-0.137334	0.544713	0.905396		0.216355	0.318969	0.999685
2.7.7.62	Adenosylcobinamide-phosphate guanylyltransferase		-0.0453469	0.730455	0.91839		-0.0766661	0.557499	0.905396		0.0313192	0.801888	0.999685
2.5.1.6	Methionine adenosyltransferase		-0.0400626	0.731489	0.91839		-0.0634543	0.584112	0.909123		0.0233917	0.832671	0.999685
2.1.1.196	Cobalt-precorrin-6B (C(15))-methyltransferase (decarboxylating)		-0.0452418	0.736326	0.91839		-0.0918507	0.49135	0.905396		0.0466089	0.71458	0.999685
4.2.1.24	Porphobilinogen synthase		-0.0562366	0.736507	0.91839		-0.0973617	0.557449	0.905396		0.0411251	0.795281	0.999685
3.3.1.1	Adenosylhomocysteinase		-0.0561337	0.737915	0.91839		0.083432	0.616397	0.915625		-0.139566	0.381305	0.999685
1.1.1.412	2-alkyl-3-oxoalkanoate reductase		0.102659	0.739359	0.91839		0.151394	0.621146	0.916402		-0.0487358	0.867716	0.999685
3.1.1.45	Carboxymethylenebutenolidase		0.102659	0.739359	0.91839		0.151394	0.621146	0.916402		-0.0487358	0.867716	0.999685
1.1.1.350	Ureidoglycolate dehydrogenase (NAD(+))		0.106645	0.739504	0.91839		0.259138	0.416275	0.905396		-0.152493	0.616317	0.999685
2.7.1.107	Diacylglycerol kinase (ATP)		-0.0452471	0.739891	0.91839		-0.063621	0.638176	0.91938		0.0183739	0.886943	0.999685
4.3.1.14	3-aminobutyryl-CoA ammonia-lyase		0.0627223	0.740712	0.91839		0.212643	0.259852	0.905396		-0.149921	0.405121	0.999685
2.4.1.5	Dextransucrase		-0.138117	0.741164	0.91839		0.356926	0.390552	0.905396		-0.495044	0.213835	0.999685
4.2.2.3	Mannuronate-specific alginate lyase		0.255797	0.74152	0.91839		1.29138	0.0958638	0.905396		-1.03558	0.161387	0.999685
2.7.8.36	transferase		-0.134454	0.742362	0.91839		0.147708	0.715949	0.931413		-0.282163	0.467567	0.999685
1.14.13.208	Benzoyl-CoA 2,3-epoxidase		0.226581	0.743364	0.91839		-0.375407	0.584849	0.909123		0.601989	0.360103	0.999685
2.4.1.4	Amylosucrase		0.0553132	0.74452	0.91839		-0.0581723	0.729841	0.933469		0.113485	0.481364	0.999685
2.8.1.7	Cysteine desulfurase		-0.0394879	0.744868	0.91839		-0.089212	0.459364	0.905396		0.049724	0.665802	0.999685
6.3.2.13	UDP-N-acetylmuramoyl-L-alanyl-D-glutamate--2,6-diaminopimelate ligase		-0.0365673	0.745233	0.91839		-0.053651	0.631069	0.917423		0.0170837	0.872817	0.999685
4.6.1.13	Phosphatidylinositol diacylglycerol-lyase		0.101083	0.745513	0.91839		-0.0902927	0.770165	0.947014		0.191375	0.517462	0.999685
1.15.1.2	Superoxide reductase		-0.0422466	0.7463	0.91839		-0.154232	0.235719	0.905396		0.111986	0.366891	0.999685
1.3.1.34	2,4-dienoyl-CoA reductase (NADPH)		0.107404	0.747159	0.91839		-0.0895607	0.786455	0.951826		0.196965	0.533408	0.999685
2.4.2.1	Purine-nucleoside phosphorylase		-0.0383605	0.747619	0.91839		-0.0672255	0.570113	0.905396		0.0288651	0.798488	0.999685
1.1.1.308	Sulfopropanediol 3-dehydrogenase		0.0953451	0.748022	0.91839		0.429641	0.146946	0.905396		-0.334296	0.236762	0.999685
2.7.1.95	Kanamycin kinase		0.154768	0.748057	0.91839		0.138635	0.771857	0.947751		0.0161324	0.971833	0.999685
2.7.1.45	2-dehydro-3-deoxygluconokinase		-0.0411833	0.748945	0.91839		-0.091905	0.472254	0.905396		0.0507217	0.677798	0.999685
2.7.1.208	Protein-N(pi)-phosphohistidine--maltose phosphotransferase		0.0567695	0.750119	0.91839		-0.187079	0.291633	0.905396		0.243849	0.151498	0.999685
1.2.7.1	Pyruvate synthase		-0.0367206	0.7506	0.91839		-0.0530763	0.64351	0.920042		0.0163556	0.881323	0.999685
2.7.2.7	Butyrate kinase		-0.0491227	0.750952	0.91839		0.0677134	0.659401	0.924121		-0.116836	0.426809	0.999685
2.1.1.289	Cobalt-precorrin-7 (C(5))-methyltransferase		0.136147	0.753435	0.91839		-0.163548	0.703811	0.931413		0.299695	0.466557	0.999685
1.1.1.28	D-lactate dehydrogenase		-0.0450742	0.755146	0.91839		-0.035132	0.806484	0.95539		-0.0099422	0.94217	0.999685
2.1.1.272	Cobalt-factor III methyltransferase		-0.0415952	0.755836	0.91839		-0.0966333	0.467194	0.905396		0.0550381	0.664525	0.999685
1.4.1.9	Leucine dehydrogenase		-0.143476	0.758314	0.91839		-0.270614	0.558954	0.905396		0.127138	0.773753	0.999685
2.7.1.217	3-dehydrotetronate 4-kinase		-0.143476	0.758314	0.91839		-0.270614	0.558954	0.905396		0.127138	0.773753	0.999685
3.1.3.8	3-phytase		-0.143476	0.758314	0.91839		-0.270614	0.558954	0.905396		0.127138	0.773753	0.999685
6.3.1.20	Lipoate--protein ligase		0.0424413	0.760531	0.91839		0.136525	0.324387	0.905396		-0.0940837	0.476782	0.999685
3.6.3.25	Transferred entry 7.3.2.3		-0.0557189	0.760957	0.91839		-0.0735305	0.685862	0.931413		0.0178116	0.918316	0.999685
2.7.1.198	Protein-N(pi)-phosphohistidine--D-sorbitol phosphotransferase		-0.100315	0.765392	0.91839		-0.34511	0.302254	0.905396		0.244795	0.443294	0.999685
2.3.1.89	Tetrahydrodipicolinate N-acetyltransferase		0.0971855	0.766572	0.91839		0.0373199	0.908527	0.992721		0.0598656	0.847099	0.999685
2.6.1.33	dTDP-4-amino-4,6-dideoxy-D-glucose transaminase		-0.0639316	0.767561	0.91839		-0.0609069	0.776602	0.950215		-0.0030247	0.988234	0.999685
3.4.23.51	HycI peptidase		0.226505	0.767826	0.91839		-0.691434	0.364822	0.905396		0.917939	0.209109	0.999685
3.4.15.6	Cyanophycinase		0.18977	0.769339	0.91839		-0.504811	0.43254	0.905396		0.694582	0.259429	0.999685
6.3.2.29	Cyanophycin synthase (L-aspartate-adding)		0.18977	0.769339	0.91839		-0.504811	0.43254	0.905396		0.694582	0.259429	0.999685
6.3.2.30	Cyanophycin synthase (L-arginine-adding)		0.18977	0.769339	0.91839		-0.504811	0.43254	0.905396		0.694582	0.259429	0.999685
2.4.1.25	4-alpha-glucanotransferase		-0.0344903	0.771409	0.91839		-0.0835338	0.478813	0.905396		0.0490435	0.663256	0.999685
4.1.1.86	Diaminobutyrate decarboxylase		0.157794	0.775918	0.91839		-0.0686817	0.900628	0.991491		0.226476	0.666767	0.999685
2.1.1.222	2-polyprenyl-6-hydroxyphenol methylase		-0.0540974	0.779158	0.91839		-0.211387	0.271079	0.905396		0.157289	0.390908	0.999685
2.1.1.64	3-demethylubiquinol 3-O-methyltransferase		-0.0540974	0.779158	0.91839		-0.211387	0.271079	0.905396		0.157289	0.390908	0.999685
3.2.1.94	Glucan 1,6-alpha-isomaltosidase		-0.172872	0.779222	0.91839		-0.505108	0.409958	0.905396		0.332235	0.570297	0.999685
1.1.1.9	D-xylulose reductase		0.194135	0.779828	0.91839		-0.607471	0.379028	0.905396		0.801606	0.225469	0.999685
2.4.1.288	decaprenol beta-1,5/1,6-galactofuranosyltransferase		0.194135	0.779828	0.91839		-0.607471	0.379028	0.905396		0.801606	0.225469	0.999685
2.8.4.2	Arsenate-mycothiol transferase		0.194135	0.779828	0.91839		-0.607471	0.379028	0.905396		0.801606	0.225469	0.999685
3.5.4.21	Creatinine deaminase		0.194135	0.779828	0.91839		-0.607471	0.379028	0.905396		0.801606	0.225469	0.999685
3.4.21.107	Peptidase Do		-0.0346203	0.781387	0.91839		-0.0573882	0.643101	0.920042		0.0227679	0.8474	0.999685
2.3.1.128	Transferred entry 2.3.1.267		0.0407303	0.78238	0.91839		-0.0274516	0.851175	0.968386		0.0681819	0.626068	0.999685
3.7.1.22	3D-(3,5/4)-trihydroxycyclohexane-1,2-dione acylhydrolase (decyclizing)		0.061188	0.783457	0.91839		-0.0114526	0.958654	0.998766		0.0726406	0.730902	0.999685
2.7.9.2	Pyruvate, water dikinase		-0.0379036	0.783599	0.91839		-0.0899648	0.511706	0.905396		0.0520612	0.690926	0.999685
1.1.1.159	7-alpha-hydroxysteroid dehydrogenase		-0.0634814	0.784008	0.91839		-0.117337	0.609871	0.915625		0.0538557	0.806322	0.999685
3.1.3.73	Adenosylcobalamin/alpha-ribazole phosphatase		-0.0356544	0.787186	0.91839		-0.0708962	0.588789	0.910471		0.0352417	0.778461	0.999685
5.4.2.8	Phosphomannomutase		-0.0322788	0.788268	0.91839		-0.0847277	0.478029	0.905396		0.0524489	0.645598	0.999685
2.6.1.57	Aromatic-amino-acid transaminase		0.107462	0.788969	0.91839		0.053041	0.894082	0.988084		0.0544213	0.88635	0.999685
4.4.1.15	D-cysteine desulfhydrase		-0.0516813	0.78914	0.91839		0.113166	0.555449	0.905396		-0.164847	0.369482	0.999685
1.1.1.302	2,5-diamino-6-(ribosylamino)-4(3H)-pyrimidinone 5'-phosphate reductase		0.128051	0.790292	0.91839		-0.432419	0.366523	0.905396		0.56047	0.221637	0.999685
1.1.1.337	L-2-hydroxycarboxylate dehydrogenase (NAD(+))		0.128051	0.790292	0.91839		-0.432419	0.366523	0.905396		0.56047	0.221637	0.999685
1.1.1.374	UDP-N-acetylglucosamine 3-dehydrogenase		0.128051	0.790292	0.91839		-0.432419	0.366523	0.905396		0.56047	0.221637	0.999685
1.1.1.87	Homoisocitrate dehydrogenase		0.128051	0.790292	0.91839		-0.432419	0.366523	0.905396		0.56047	0.221637	0.999685
1.12.98.2	5,10-methenyltetrahydromethanopterin hydrogenase		0.128051	0.790292	0.91839		-0.432419	0.366523	0.905396		0.56047	0.221637	0.999685
1.2.1.59	Glyceraldehyde-3-phosphate dehydrogenase (NAD(P)(+)) (phosphorylating)		0.128051	0.790292	0.91839		-0.432419	0.366523	0.905396		0.56047	0.221637	0.999685
1.3.1.101	2,3-bis-O-geranylgeranyl-sn-glycerol 1-phosphate reductase (NAD(P)H)		0.128051	0.790292	0.91839		-0.432419	0.366523	0.905396		0.56047	0.221637	0.999685
1.3.7.11	2,3-bis-O-geranylgeranyl-sn-glycero-phospholipid reductase		0.128051	0.790292	0.91839		-0.432419	0.366523	0.905396		0.56047	0.221637	0.999685
1.4.1.24	3-dehydroquinate synthase II		0.128051	0.790292	0.91839		-0.432419	0.366523	0.905396		0.56047	0.221637	0.999685
1.5.3.22	Coenzyme F420H(2) oxidase		0.128051	0.790292	0.91839		-0.432419	0.366523	0.905396		0.56047	0.221637	0.999685
1.5.98.1	Methylenetetrahydromethanopterin dehydrogenase		0.128051	0.790292	0.91839		-0.432419	0.366523	0.905396		0.56047	0.221637	0.999685
1.5.98.2	5,10-methylenetetrahydromethanopterin reductase		0.128051	0.790292	0.91839		-0.432419	0.366523	0.905396		0.56047	0.221637	0.999685
1.5.99.15	Dihydromethanopterin reductase (acceptor)		0.128051	0.790292	0.91839		-0.432419	0.366523	0.905396		0.56047	0.221637	0.999685
1.6.3.3	NADH oxidase (H(2)O(2)-forming)		0.128051	0.790292	0.91839		-0.432419	0.366523	0.905396		0.56047	0.221637	0.999685
2.1.1.206	tRNA (cytidine(56)-2'-O)-methyltransferase		0.128051	0.790292	0.91839		-0.432419	0.366523	0.905396		0.56047	0.221637	0.999685
2.1.1.213	tRNA (guanine(10)-N(2))-dimethyltransferase		0.128051	0.790292	0.91839		-0.432419	0.366523	0.905396		0.56047	0.221637	0.999685
2.1.1.215	tRNA (guanine(26)-N(2)/guanine(27)-N(2))-dimethyltransferase		0.128051	0.790292	0.91839		-0.432419	0.366523	0.905396		0.56047	0.221637	0.999685
2.1.1.216	tRNA (guanine(26)-N(2))-dimethyltransferase		0.128051	0.790292	0.91839		-0.432419	0.366523	0.905396		0.56047	0.221637	0.999685
2.1.1.98	Diphthine synthase		0.128051	0.790292	0.91839		-0.432419	0.366523	0.905396		0.56047	0.221637	0.999685
2.2.1.10	2-amino-3,7-dideoxy-D-threo-hept-6-ulosonate synthase		0.128051	0.790292	0.91839		-0.432419	0.366523	0.905396		0.56047	0.221637	0.999685
2.3.3.10	Hydroxymethylglutaryl-CoA synthase		0.128051	0.790292	0.91839		-0.432419	0.366523	0.905396		0.56047	0.221637	0.999685
2.4.2.48	tRNA-guanine(15) transglycosylase		0.128051	0.790292	0.91839		-0.432419	0.366523	0.905396		0.56047	0.221637	0.999685
2.4.2.54	Beta-ribofuranosylphenol 5'-phosphate synthase		0.128051	0.790292	0.91839		-0.432419	0.366523	0.905396		0.56047	0.221637	0.999685
2.4.99.21	Dolichyl-phosphooligosaccharide-protein glycotransferase		0.128051	0.790292	0.91839		-0.432419	0.366523	0.905396		0.56047	0.221637	0.999685
2.5.1.108	2-(3-amino-3-carboxypropyl)histidine synthase		0.128051	0.790292	0.91839		-0.432419	0.366523	0.905396		0.56047	0.221637	0.999685
2.5.1.114	tRNA(Phe) (4-demethylwyosine(37)-C(7)) aminocarboxypropyltransferase		0.128051	0.790292	0.91839		-0.432419	0.366523	0.905396		0.56047	0.221637	0.999685
2.5.1.131	yl)methanamine synthase		0.128051	0.790292	0.91839		-0.432419	0.366523	0.905396		0.56047	0.221637	0.999685
2.5.1.41	Phosphoglycerol geranylgeranyltransferase		0.128051	0.790292	0.91839		-0.432419	0.366523	0.905396		0.56047	0.221637	0.999685
2.5.1.42	Geranylgeranylglycerol-phosphate geranylgeranyltransferase		0.128051	0.790292	0.91839		-0.432419	0.366523	0.905396		0.56047	0.221637	0.999685
2.5.1.89	diphosphate specific)		0.128051	0.790292	0.91839		-0.432419	0.366523	0.905396		0.56047	0.221637	0.999685
2.6.1.97	Archaeosine synthase		0.128051	0.790292	0.91839		-0.432419	0.366523	0.905396		0.56047	0.221637	0.999685
2.7.1.161	CTP-dependent riboflavin kinase		0.128051	0.790292	0.91839		-0.432419	0.366523	0.905396		0.56047	0.221637	0.999685
2.7.1.169	Pantoate kinase		0.128051	0.790292	0.91839		-0.432419	0.366523	0.905396		0.56047	0.221637	0.999685
2.7.4.26	Isopentenyl phosphate kinase		0.128051	0.790292	0.91839		-0.432419	0.366523	0.905396		0.56047	0.221637	0.999685
2.7.4.31	(5-(aminomethyl)furan-3-yl)methyl phosphate kinase		0.128051	0.790292	0.91839		-0.432419	0.366523	0.905396		0.56047	0.221637	0.999685
2.7.7.68	Phosphoenolpyruvate guanylyltransferase		0.128051	0.790292	0.91839		-0.432419	0.366523	0.905396		0.56047	0.221637	0.999685
2.7.7.75	Molybdopterin adenylyltransferase		0.128051	0.790292	0.91839		-0.432419	0.366523	0.905396		0.56047	0.221637	0.999685
2.7.8.15	N-acetylglucosaminephosphotransferase		0.128051	0.790292	0.91839		-0.432419	0.366523	0.905396		0.56047	0.221637	0.999685
2.7.8.28	Phosphoenolpyruvate transferase		0.128051	0.790292	0.91839		-0.432419	0.366523	0.905396		0.56047	0.221637	0.999685
2.7.8.38	Archaetidylserine synthase		0.128051	0.790292	0.91839		-0.432419	0.366523	0.905396		0.56047	0.221637	0.999685
2.7.8.39	Archaetidylinositol phosphate synthase		0.128051	0.790292	0.91839		-0.432419	0.366523	0.905396		0.56047	0.221637	0.999685
2.8.1.12	Molybdopterin synthase		0.128051	0.790292	0.91839		-0.432419	0.366523	0.905396		0.56047	0.221637	0.999685
3.5.1.102	deformylase		0.128051	0.790292	0.91839		-0.432419	0.366523	0.905396		0.56047	0.221637	0.999685
3.5.4.29	GTP cyclohydrolase IIa		0.128051	0.790292	0.91839		-0.432419	0.366523	0.905396		0.56047	0.221637	0.999685
3.5.4.39	GTP cyclohydrolase IV		0.128051	0.790292	0.91839		-0.432419	0.366523	0.905396		0.56047	0.221637	0.999685
4.1.3.44	tRNA 4-demethylwyosine synthase (AdoMet-dependent)		0.128051	0.790292	0.91839		-0.432419	0.366523	0.905396		0.56047	0.221637	0.999685
4.2.1.147	5,6,7,8-tetrahydromethanopterin hydro-lyase		0.128051	0.790292	0.91839		-0.432419	0.366523	0.905396		0.56047	0.221637	0.999685
4.2.3.153	(5-formylfuran-3-yl)methyl phosphate synthase		0.128051	0.790292	0.91839		-0.432419	0.366523	0.905396		0.56047	0.221637	0.999685
4.4.1.19	Phosphosulfolactate synthase		0.128051	0.790292	0.91839		-0.432419	0.366523	0.905396		0.56047	0.221637	0.999685
4.6.1.16	tRNA-intron lyase		0.128051	0.790292	0.91839		-0.432419	0.366523	0.905396		0.56047	0.221637	0.999685
5.4.99.27	tRNA pseudouridine(13) synthase		0.128051	0.790292	0.91839		-0.432419	0.366523	0.905396		0.56047	0.221637	0.999685
6.3.1.14	Diphthine--ammonia ligase		0.128051	0.790292	0.91839		-0.432419	0.366523	0.905396		0.56047	0.221637	0.999685
6.3.2.31	Coenzyme F420-0:L-glutamate ligase		0.128051	0.790292	0.91839		-0.432419	0.366523	0.905396		0.56047	0.221637	0.999685
6.3.2.34	Coenzyme F420-1:gamma-L-glutamate ligase		0.128051	0.790292	0.91839		-0.432419	0.366523	0.905396		0.56047	0.221637	0.999685
6.3.2.36	4-phosphopantoate--beta-alanine ligase		0.128051	0.790292	0.91839		-0.432419	0.366523	0.905396		0.56047	0.221637	0.999685
6.3.4.22	tRNA(Ile)(2)-agmatinylcytidine synthase		0.128051	0.790292	0.91839		-0.432419	0.366523	0.905396		0.56047	0.221637	0.999685
6.3.4.23	Formate--phosphoribosylaminoimidazolecarboxamide ligase		0.128051	0.790292	0.91839		-0.432419	0.366523	0.905396		0.56047	0.221637	0.999685
6.3.4.24	Tyramine--L-glutamate ligase		0.128051	0.790292	0.91839		-0.432419	0.366523	0.905396		0.56047	0.221637	0.999685
6.4.1.9	Coenzyme F(430) synthetase		0.128051	0.790292	0.91839		-0.432419	0.366523	0.905396		0.56047	0.221637	0.999685
5.4.99.1	Methylaspartate mutase		-0.143978	0.790962	0.918554		-0.116141	0.829401	0.958702		-0.0278374	0.956902	0.999685
3.1.3.41	4-nitrophenylphosphatase		-0.0589901	0.793313	0.919786		-0.205016	0.359888	0.905396		0.146026	0.494588	0.999685
3.2.1.31	Beta-glucuronidase		0.0474132	0.794466	0.919786		-0.0184124	0.918787	0.992721		0.0658256	0.703028	0.999685
4.2.1.68	L-fuconate dehydratase		-0.198073	0.794746	0.919786		-1.17026	0.123878	0.905396		0.972184	0.180378	0.999685
2.7.1.58	2-dehydro-3-deoxygalactonokinase		0.114297	0.794895	0.919786		0.273188	0.531618	0.905396		-0.158891	0.70326	0.999685
3.4.11.21	Aspartyl aminopeptidase		-0.0331977	0.795638	0.919786		-0.0962014	0.450124	0.905396		0.0630037	0.604511	0.999685
2.6.1.22	(S)-3-amino-2-methylpropionate transaminase		-0.0587979	0.795925	0.919786		-0.378348	0.0961018	0.905396		0.31955	0.140753	0.999685
5.1.3.1	Ribulose-phosphate 3-epimerase		-0.0307401	0.796136	0.919786		-0.0893166	0.450054	0.905396		0.0585765	0.603952	0.999685
1.16.3.3	Manganese oxidase		0.116328	0.796945	0.919786		-0.14093	0.753458	0.941472		0.257257	0.548896	0.999685
2.4.99.16	Starch synthase (maltosyl-transferring)		0.145196	0.797114	0.919786		-1.33333	0.0191669	0.905396		1.47853	0.00686643	0.999685
2.3.1.12	Dihydrolipoyllysine-residue acetyltransferase		0.0484649	0.797325	0.919786		0.207106	0.270358	0.905396		-0.158641	0.376451	0.999685
1.1.1.140	Sorbitol-6-phosphate 2-dehydrogenase		-0.0638786	0.799572	0.921766		-0.362542	0.148816	0.905396		0.298664	0.212669	0.999685
2.1.1.131	Precorrin-3B C(17)-methyltransferase		-0.0339681	0.801049	0.922556		-0.0936621	0.484357	0.905396		0.059694	0.640732	0.999685
2.7.1.207	Protein-N(pi)-phosphohistidine--lactose phosphotransferase		0.186466	0.801756	0.922556		-0.944391	0.202072	0.905396		1.13086	0.110927	0.999685
4.1.1.50	Adenosylmethionine decarboxylase		0.0625285	0.802014	0.922556		-0.0936769	0.7051	0.931413		0.156205	0.509448	0.999685
3.4.24.40	Serralysin		-0.113811	0.802893	0.922556		-0.630858	0.165502	0.905396		0.517047	0.233687	0.999685
3.4.21.50	Lysyl endopeptidase		-0.0904561	0.802916	0.922556		-0.342396	0.34228	0.905396		0.25194	0.464246	0.999685
2.5.1.54	3-deoxy-7-phosphoheptulonate synthase		-0.0304294	0.80376	0.922596		-0.0804837	0.508254	0.905396		0.0500543	0.666629	0.999685
3.1.4.57	Phosphoribosyl 1,2-cyclic phosphate 1,2-diphosphodiesterase		0.115141	0.80412	0.922596		-0.493923	0.285161	0.905396		0.609064	0.168833	0.999685
4.2.2.1	Hyaluronate lyase		0.0647089	0.804546	0.922596		0.232886	0.37048	0.905396		-0.168177	0.498206	0.999685
3.4.24.13	IgA-specific metalloendopeptidase		0.143968	0.806617	0.923022		-0.0637773	0.912973	0.992721		0.207746	0.709647	0.999685
3.2.1.97	Endo-alpha-N-acetylgalactosaminidase		-0.0972825	0.807019	0.923022		0.00621316	0.987455	0.999587		-0.103496	0.784106	0.999685
3.5.2.5	Allantoinase		0.0978248	0.809099	0.923022		-0.171823	0.669058	0.927084		0.269648	0.48317	0.999685
2.7.8.33	N-acetylglucosaminephosphotransferase		0.0465592	0.809683	0.923022		0.0815222	0.671	0.927084		-0.034963	0.848774	0.999685
2.7.8.35	N-acetylglucosaminephosphotransferase		0.0465592	0.809683	0.923022		0.0815222	0.671	0.927084		-0.034963	0.848774	0.999685
4.2.1.85	Dimethylmaleate hydratase		0.0334474	0.81057	0.923022		-0.0430367	0.755996	0.941603		0.0764841	0.563665	0.999685
1.3.4.1	Fumarate reductase (CoM/CoB)		0.133892	0.81195	0.923022		-0.485036	0.386078	0.905396		0.618928	0.247986	0.999685
2.3.1.101	Formylmethanofuran--tetrahydromethanopterin N-formyltransferase		0.133892	0.81195	0.923022		-0.485036	0.386078	0.905396		0.618928	0.247986	0.999685
2.5.1.77	Transferred entry 2.5.1.147		0.133892	0.81195	0.923022		-0.485036	0.386078	0.905396		0.618928	0.247986	0.999685
3.4.25.1	Proteasome endopeptidase complex		0.133892	0.81195	0.923022		-0.485036	0.386078	0.905396		0.618928	0.247986	0.999685
4.1.1.79	Sulfopyruvate decarboxylase		0.133892	0.81195	0.923022		-0.485036	0.386078	0.905396		0.618928	0.247986	0.999685
4.99.1.11	Sirohydrochlorin nickelchelatase		0.133892	0.81195	0.923022		-0.485036	0.386078	0.905396		0.618928	0.247986	0.999685
6.3.3.7	Ni-sirohydrochlorin a,c-diamide reductive cyclase		0.133892	0.81195	0.923022		-0.485036	0.386078	0.905396		0.618928	0.247986	0.999685
3.4.13.21	Dipeptidase E		-0.0338476	0.812564	0.923022		-0.0189485	0.893579	0.988084		-0.0148992	0.912364	0.999685
1.18.1.1	Rubredoxin--NAD(+) reductase		-0.0438756	0.812898	0.923022		-0.0374515	0.838671	0.964277		-0.006424	0.97085	0.999685
4.2.1.45	CDP-glucose 4,6-dehydratase		-0.0352565	0.815885	0.924526		-0.124025	0.409994	0.905396		0.0887683	0.536907	0.999685
5.1.3.7	UDP-N-acetylglucosamine 4-epimerase		0.0496528	0.816247	0.924526		0.235628	0.268082	0.905396		-0.185975	0.359895	0.999685
2.8.3.19	CoA:oxalate CoA-transferase		-0.0633911	0.817297	0.924526		0.120322	0.658712	0.923901		-0.183713	0.480819	0.999685
5.3.1.27	6-phospho-3-hexuloisomerase		-0.0748946	0.817589	0.924526		-0.394935	0.222249	0.905396		0.32004	0.300159	0.999685
6.3.5.4	Asparagine synthase (glutamine-hydrolyzing)		0.0301074	0.818739	0.924526		-0.0254732	0.845087	0.96653		0.0555806	0.655709	0.999685
6.3.1.17	Beta-citrylglutamate synthase		-0.135584	0.818849	0.924526		0.088474	0.880284	0.980005		-0.224058	0.689965	0.999685
6.3.2.41	N-acetylaspartylglutamate synthase		-0.135584	0.818849	0.924526		0.088474	0.880284	0.980005		-0.224058	0.689965	0.999685
6.3.2.43	[Amino group carrier protein]--L-2-aminoadipate ligase		-0.135584	0.818849	0.924526		0.088474	0.880284	0.980005		-0.224058	0.689965	0.999685
2.7.1.213	Cytidine kinase		-0.164688	0.819551	0.924526		-0.650918	0.364634	0.905396		0.48623	0.478216	0.999685
2.7.1.73	Inosine kinase		-0.164688	0.819551	0.924526		-0.650918	0.364634	0.905396		0.48623	0.478216	0.999685
2.3.1.234	N(6)-L-threonylcarbamoyladenine synthase		-0.0265239	0.820457	0.924947		-0.0686768	0.554082	0.905396		0.042153	0.703817	0.999685
1.5.1.40	8-hydroxy-5-deazaflavin:NADPH oxidoreductase		-0.0898977	0.822158	0.925689		-0.413178	0.299294	0.905396		0.32328	0.395023	0.999685
2.1.3.1	Methylmalonyl-CoA carboxytransferase		0.0574857	0.822183	0.925689		0.288136	0.258	0.905396		-0.23065	0.342938	0.999685
3.4.21.88	Repressor LexA		-0.0286794	0.822729	0.925703		-0.0957336	0.451761	0.905396		0.0670543	0.58105	0.999685
2.8.4.1	Coenzyme-B sulfoethylthiotransferase		0.136293	0.823596	0.926079		-0.51289	0.398817	0.905396		0.649182	0.264571	0.999685
6.2.1.48	Carnitine--CoA ligase		0.0928244	0.824311	0.926282		0.49054	0.238916	0.905396		-0.397715	0.317251	0.999685
5.4.99.24	23S rRNA pseudouridine(955/2504/2580) synthase		0.0298283	0.825416	0.926924		-0.0507968	0.70511	0.931413		0.0806251	0.530013	0.999685
5.3.1.30	5-deoxy-glucuronate isomerase		0.046771	0.826079	0.927068		-0.0182846	0.931012	0.993785		0.0650556	0.747317	0.999685
5.1.1.4	Proline racemase		-0.113113	0.830215	0.930449		-0.168567	0.747492	0.941018		0.0554532	0.911744	0.999685
2.8.3.21	L-carnitine CoA-transferase		-0.0583438	0.831296	0.930449		0.347347	0.203256	0.905396		-0.405691	0.120832	0.999685
3.13.1.6	[CysO sulfur-carrier protein]-S-L-cysteine hydrolase		-0.0448547	0.83245	0.930449		-0.0862025	0.682129	0.931413		0.0413478	0.837095	0.999685
2.7.7.67	CDP-2,3-bis-(O-geranylgeranyl)-sn-glycerol synthase		0.109621	0.83284	0.930449		-0.555014	0.283085	0.905396		0.664635	0.179468	0.999685
4.1.2.28	2-dehydro-3-deoxy-D-pentonate aldolase		-0.0570889	0.833545	0.930449		0.107394	0.690448	0.931413		-0.164483	0.523659	0.999685
3.2.2.20	DNA-3-methyladenine glycosylase I		-0.0381267	0.833693	0.930449		0.0325006	0.856867	0.969718		-0.0706273	0.681861	0.999685
1.3.8.13	Crotonobetainyl-CoA reductase		0.0925443	0.834225	0.930449		0.357534	0.416032	0.905396		-0.26499	0.527934	0.999685
2.7.1.28	Triokinase		0.0672591	0.835349	0.930449		0.0121407	0.969839	0.998766		0.0551184	0.857481	0.999685
2.7.1.29	Glycerone kinase		0.0672591	0.835349	0.930449		0.0121407	0.969839	0.998766		0.0551184	0.857481	0.999685
4.6.1.15	FAD-AMP lyase (cyclizing)		0.0672591	0.835349	0.930449		0.0121407	0.969839	0.998766		0.0551184	0.857481	0.999685
2.5.1.76	Cysteate synthase		0.0647254	0.835431	0.930449		0.382439	0.218062	0.905396		-0.317714	0.283852	0.999685
1.3.99.16	Isoquinoline 1-oxidoreductase		-0.129329	0.836063	0.930449		-0.422298	0.496463	0.905396		0.292969	0.621357	0.999685
5.1.3.37	Mannuronan 5-epimerase		-0.129329	0.836063	0.930449		-0.422298	0.496463	0.905396		0.292969	0.621357	0.999685
2.3.1.117	2,3,4,5-tetrahydropyridine-2,6-dicarboxylate N-succinyltransferase		0.0392701	0.837895	0.931889		0.0405387	0.831471	0.959414		-0.0012686	0.99444	0.999685
2.2.1.1	Transketolase		-0.0241094	0.839065	0.932593		-0.0607263	0.606456	0.915625		0.036617	0.745077	0.999685
3.6.1.67	Dihydroneopterin triphosphate diphosphatase		-0.0609394	0.840681	0.932852		-0.313478	0.298835	0.905396		0.252538	0.380777	0.999685
2.4.1.319	Beta-1,4-mannooligosaccharide phosphorylase		-0.030317	0.840922	0.932852		0.000658946	0.996492	0.999587		-0.030976	0.828826	0.999685
2.4.1.320	1,4-beta-mannosyl-N-acetylglucosamine phosphorylase		-0.030317	0.840922	0.932852		0.000658946	0.996492	0.999587		-0.030976	0.828826	0.999685
3.1.1.17	Gluconolactonase		-0.0545555	0.841449	0.932852		-0.0861061	0.750411	0.941018		0.0315507	0.902916	0.999685
2.1.4.1	Glycine amidinotransferase		-0.084379	0.842022	0.932891		0.295316	0.482678	0.905396		-0.379696	0.345544	0.999685
4.1.1.33	Diphosphomevalonate decarboxylase		0.128568	0.844404	0.934135		0.456689	0.482931	0.905396		-0.328122	0.597691	0.999685
2.3.1.81	Aminoglycoside N(3)-acetyltransferase		-0.101954	0.844432	0.934135		-0.361267	0.484079	0.905396		0.259313	0.599005	0.999685
2.1.3.3	Ornithine carbamoyltransferase		0.0253321	0.844759	0.934135		-0.0598795	0.641097	0.920019		0.0852115	0.487968	0.999685
4.3.2.3	Ureidoglycolate lyase		-0.0578014	0.847842	0.936406		-0.154304	0.605989	0.915625		0.0965022	0.735621	0.999685
2.8.3.10	Citrate CoA-transferase		-0.0411157	0.847893	0.936406		-0.146359	0.491978	0.905396		0.105244	0.604956	0.999685
3.2.1.176	Cellulose 1,4-beta-cellobiosidase (reducing end)		0.15867	0.848767	0.936775		-0.880232	0.287928	0.905396		1.0389	0.190175	0.999685
3.1.21.5	Type III site-specific deoxyribonuclease		-0.0406055	0.849669	0.937175		-0.237395	0.265792	0.905396		0.196789	0.334054	0.999685
1.1.1.371	Scyllo-inositol 2-dehydrogenase (NADP(+))		-0.0575476	0.850528	0.937526		0.240068	0.429044	0.905396		-0.297616	0.305592	0.999685
2.1.1.86	Tetrahydromethanopterin S-methyltransferase		0.139756	0.851451	0.937725		-0.580349	0.434022	0.905396		0.720105	0.310382	0.999685
2.3.2.5	Glutaminyl-peptide cyclotransferase		0.0581833	0.85179	0.937725		0.386505	0.213038	0.905396		-0.328321	0.267967	0.999685
2.8.1.1	Thiosulfate sulfurtransferase		0.0708713	0.857998	0.942929		-0.239625	0.542512	0.905396		0.310497	0.409418	0.999685
2.8.1.2	3-mercaptopyruvate sulfurtransferase		0.0708713	0.857998	0.942929		-0.239625	0.542512	0.905396		0.310497	0.409418	0.999685
2.7.11.33	[Pyruvate, water dikinase] kinase		0.0585474	0.85869	0.942929		-0.166213	0.610752	0.915625		0.22476	0.47177	0.999685
2.7.4.28	([Pyruvate, water dikinase] phosphate) phosphotransferase		0.0585474	0.85869	0.942929		-0.166213	0.610752	0.915625		0.22476	0.47177	0.999685
2.1.1.258	Co-methyltransferase		0.0365135	0.861649	0.945011		-0.0341991	0.86935	0.974369		0.0707126	0.722041	0.999685
4.1.1.5	Acetolactate decarboxylase		-0.105398	0.861676	0.945011		-0.85159	0.158328	0.905396		0.746192	0.195504	0.999685
4.3.1.2	Methylaspartate ammonia-lyase		-0.0858117	0.863443	0.946351		-0.0830083	0.866856	0.974369		-0.0028034	0.995273	0.999685
4.1.99.2	Tyrosine phenol-lyase		-0.0678896	0.864547	0.946963		-0.49007	0.216614	0.905396		0.422181	0.265037	0.999685
4.2.1.115	UDP-N-acetylglucosamine 4,6-dehydratase (inverting)		0.0414099	0.866783	0.948689		0.148708	0.544227	0.905396		-0.107298	0.646943	0.999685
5.1.1.20	L-Ala-D/L-Glu epimerase		0.0333376	0.867441	0.948689		-0.0273212	0.890366	0.986452		0.0606589	0.748878	0.999685
4.2.2.2	Pectate lyase		0.0657457	0.867764	0.948689		-0.461832	0.240383	0.905396		0.527578	0.161254	0.999685
2.8.3.1	Propionate CoA-transferase		-0.0255267	0.868411	0.948799		0.0221034	0.885056	0.982956		-0.0476301	0.744539	0.999685
4.1.1.35	UDP-glucuronate decarboxylase		-0.0329112	0.869063	0.948914		0.0511063	0.796467	0.951832		-0.0840176	0.657427	0.999685
6.2.1.22	[Citrate (pro-3S)-lyase] ligase		-0.0359258	0.870631	0.950028		-0.175969	0.422317	0.905396		0.140044	0.50381	0.999685
1.1.1.137	Ribitol-5-phosphate 2-dehydrogenase		0.058657	0.8712	0.950051		0.0939579	0.793574	0.951832		-0.0353009	0.91806	0.999685
1.1.3.15	(S)-2-hydroxy-acid oxidase		-0.0281605	0.872779	0.950969		-0.163755	0.349254	0.905396		0.135595	0.417119	0.999685
3.6.3.36	Transferred entry 7.6.2.7		0.0530568	0.873137	0.950969		-0.299926	0.364147	0.905396		0.352983	0.264384	0.999685
5.1.3.35	2-epi-5-epi-valiolone 7-phosphate 2-epimerase		0.0676622	0.874935	0.952329		1.11678	0.0102035	0.905396		-1.04911	0.0115228	0.999685
1.2.1.18	Malonate-semialdehyde dehydrogenase (acetylating)		-0.0446063	0.876396	0.952425		-0.124485	0.661971	0.926226		0.0798783	0.769063	0.999685
1.2.1.27	Methylmalonate-semialdehyde dehydrogenase (CoA acylating)		-0.0446063	0.876396	0.952425		-0.124485	0.661971	0.926226		0.0798783	0.769063	0.999685
2.7.1.16	Ribulokinase		0.0355071	0.877272	0.952425		-0.0454082	0.842265	0.966124		0.0809152	0.710708	0.999685
2.1.1.34	tRNA (guanosine(18)-2'-O)-methyltransferase		-0.0340819	0.877389	0.952425		0.0517715	0.813329	0.957297		-0.0858534	0.682123	0.999685
1.1.1.380	L-gulonate 5-dehydrogenase		0.0374601	0.877948	0.952425		0.147061	0.543904	0.905396		-0.109601	0.635898	0.999685
2.5.1.132	3-deoxy-D-glycero-D-galacto-nononate 9-phosphate synthase		0.0809674	0.878317	0.952425		-0.0044775	0.993192	0.999587		0.0854449	0.864744	0.999685
3.6.1.15	Nucleoside-triphosphate phosphatase		-0.0339602	0.87937	0.952971		-0.134629	0.544727	0.905396		0.100669	0.635471	0.999685
3.5.3.9	Allantoate deiminase		0.0298686	0.882773	0.955307		-0.101587	0.613539	0.915625		0.131456	0.494394	0.999685
6.3.4.21	Nicotinate phosphoribosyltransferase		-0.0188623	0.882839	0.955307		-0.0708806	0.57713	0.906994		0.0520182	0.668442	0.999685
1.3.7.1	6-hydroxynicotinate reductase		0.115159	0.883178	0.955307		-0.904628	0.246545	0.905396		1.01979	0.172348	0.999685
2.7.7.76	Molybdenum cofactor cytidylyltransferase		0.0206838	0.883993	0.955594		-0.0553953	0.69386	0.931413		0.0760791	0.571843	0.999685
2.4.1.7	Sucrose phosphorylase		0.0262784	0.885882	0.957039		-0.231745	0.204231	0.905396		0.258023	0.139798	0.999685
2.4.2.52	Triphosphoribosyl-dephospho-CoA synthase		-0.0301206	0.889102	0.958757		-0.183687	0.392467	0.905396		0.153566	0.45424	0.999685
2.8.3.5	3-oxoacid CoA-transferase		0.0249508	0.889679	0.958757		-0.161019	0.368121	0.905396		0.18597	0.277304	0.999685
2.1.1.173	23S rRNA (guanine(2445)-N(2))-methyltransferase		-0.0594614	0.890155	0.958757		-0.596075	0.16528	0.905396		0.536614	0.190972	0.999685
2.1.1.264	23S rRNA (guanine(2069)-N(7))-methyltransferase		-0.0594614	0.890155	0.958757		-0.596075	0.16528	0.905396		0.536614	0.190972	0.999685
6.3.4.18	5-(carboxyamino)imidazole ribonucleotide synthase		0.0279188	0.890234	0.958757		0.015402	0.938845	0.994822		0.0125168	0.947987	0.999685
2.7.1.201	Protein-N(pi)-phosphohistidine--trehalose phosphotransferase		0.0396972	0.892914	0.960895		-0.264549	0.367081	0.905396		0.304246	0.278292	0.999685
2.1.3.6	Putrescine carbamoyltransferase		-0.046733	0.893824	0.960895		-0.0684332	0.843883	0.966124		0.0217002	0.947902	0.999685
1.17.1.1	CDP-4-dehydro-6-deoxyglucose reductase		-0.0258012	0.893882	0.960895		-0.0158433	0.934215	0.993785		-0.0099579	0.956711	0.999685
3.4.14.12	Xaa-Xaa-Pro tripeptidyl-peptidase		-0.0376903	0.89608	0.9615		-0.384708	0.181333	0.905396		0.347018	0.206883	0.999685
4.1.2.43	3-hexulose-6-phosphate synthase		-0.0507782	0.896403	0.9615		-0.428175	0.270208	0.905396		0.377396	0.309007	0.999685
5.1.99.7	Dihydroneopterin triphosphate 2'-epimerase		0.0586766	0.896502	0.9615		0.0502019	0.910704	0.992721		0.00847476	0.984196	0.999685
2.1.1.176	16S rRNA (cytosine(967)-C(5))-methyltransferase		0.0166697	0.896661	0.9615		-0.0677592	0.59501	0.915625		0.0844289	0.488548	0.999685
1.2.1.81	Sulfoacetaldehyde dehydrogenase (acylating)		0.0545232	0.898054	0.961875		-0.37961	0.369797	0.905396		0.434134	0.283693	0.999685
4.2.99.20	2-succinyl-6-hydroxy-2,4-cyclohexadiene-1-carboxylate synthase		0.0572661	0.898119	0.961875		0.325075	0.46459	0.905396		-0.267809	0.528303	0.999685
5.1.3.38	D-erythrulose 1-phosphate 3-epimerase		-0.0723353	0.899152	0.962387		-0.467973	0.409582	0.905396		0.395638	0.465559	0.999685
3.2.1.58	Glucan 1,3-beta-glucosidase		0.0568628	0.900365	0.96309		-0.168945	0.707878	0.931413		0.225808	0.600422	0.999685
5.4.2.7	Phosphopentomutase		-0.0162151	0.902197	0.964456		-0.092333	0.481337	0.905396		0.0761179	0.543474	0.999685
2.7.1.55	Allose kinase		0.057067	0.903375	0.96512		0.65996	0.159486	0.905396		-0.602893	0.178541	0.999685
2.7.1.200	Protein-N(pi)-phosphohistidine--galactitol phosphotransferase		0.0289961	0.90545	0.966742		-0.278061	0.252806	0.905396		0.307057	0.186971	0.999685
2.4.1.348	3-alpha-mannosyltransferase		-0.0406052	0.907624	0.968468		-0.385843	0.268194	0.905396		0.345238	0.299742	0.999685
1.1.1.53	3-alpha(or 20-beta)-hydroxysteroid dehydrogenase		-0.0539099	0.909753	0.970108		-0.089923	0.84891	0.968114		0.0360131	0.93637	0.999685
1.18.1.2	Ferredoxin--NADP(+) reductase		-0.013791	0.910839	0.970108		-0.0831098	0.497045	0.905396		0.0693188	0.553287	0.999685
1.19.1.1	Flavodoxin--NADP(+) reductase		-0.013791	0.910839	0.970108		-0.0831098	0.497045	0.905396		0.0693188	0.553287	0.999685
2.3.1.245	3-hydroxy-5-phosphonooxypentane-2,4-dione thiolase		-0.0263971	0.911584	0.970306		0.152672	0.518018	0.905396		-0.179069	0.427914	0.999685
4.1.2.20	2-dehydro-3-deoxyglucarate aldolase		-0.0594003	0.912377	0.970554		-0.157198	0.769224	0.947014		0.097798	0.848527	0.999685
3.6.3.24	Transferred entry 7.2.2.11		-0.026244	0.917169	0.974583		0.128319	0.608623	0.915625		-0.154563	0.518918	0.999685
1.1.1.261	sn-glycerol-1-phosphate dehydrogenase		0.0172707	0.917527	0.974583		-0.0881066	0.594797	0.915625		0.105377	0.505867	0.999685
3.1.1.5	Lysophospholipase		-0.0201011	0.918306	0.974583		-0.0832974	0.668589	0.927084		0.0631963	0.733953	0.999685
3.6.3.20	Transferred entry 7.6.2.10		0.0239373	0.919009	0.974583		-0.207877	0.374627	0.905396		0.231814	0.30065	0.999685
1.2.4.1	Pyruvate dehydrogenase (acetyl-transferring)		0.028939	0.919331	0.974583		0.0987614	0.727709	0.933469		-0.0698224	0.79673	0.999685
1.1.1.413	A-factor type gamma-butyrolactone 1'-reductase (1S-forming)		0.0587007	0.920808	0.974583		-0.829239	0.159351	0.905396		0.88794	0.115409	0.999685
3.2.1.185	Non-reducing end beta-L-arabinofuranosidase		0.0587007	0.920808	0.974583		-0.829239	0.159351	0.905396		0.88794	0.115409	0.999685
2.7.1.92	5-dehydro-2-deoxygluconokinase		-0.0252025	0.921305	0.974583		-0.160171	0.52741	0.905396		0.134968	0.57732	0.999685
2.7.8.41	Cardiolipin synthase (CMP-forming)		-0.0122227	0.921815	0.974583		-0.0789573	0.523365	0.905396		0.0667347	0.572432	0.999685
1.2.1.8	Betaine-aldehyde dehydrogenase		-0.0342329	0.922211	0.974583		-0.454401	0.193644	0.905396		0.420168	0.208415	0.999685
5.3.3.17	Trans-2,3-dihydro-3-hydroxyanthranilate isomerase		-0.018993	0.922343	0.974583		0.00305028	0.987413	0.999587		-0.0220433	0.905054	0.999685
2.7.1.162	N-acetylhexosamine 1-kinase		-0.0522791	0.922985	0.974668		-0.604689	0.26154	0.905396		0.55241	0.28306	0.999685
1.2.7.4	Anaerobic carbon-monoxide dehydrogenase		-0.0160742	0.92366	0.974788		-0.0788452	0.63597	0.91938		0.0627709	0.693322	0.999685
1.1.1.47	Glucose 1-dehydrogenase (NAD(P)(+))		0.048698	0.925453	0.974951		-0.0839198	0.870935	0.975325		0.132618	0.788242	0.999685
2.6.1.19	4-aminobutyrate--2-oxoglutarate transaminase		-0.0210059	0.925718	0.974951		-0.301207	0.18015	0.905396		0.280201	0.191944	0.999685
5.1.2.1	Lactate racemase		-0.0170188	0.92607	0.974951		-0.144728	0.427345	0.905396		0.127709	0.463558	0.999685
2.8.2.22	Aryl-sulfate sulfotransferase		-0.0178102	0.926357	0.974951		-0.0083199	0.965295	0.998766		-0.0094903	0.958587	0.999685
2.7.7.61	Citrate lyase holo-[acyl-carrier protein] synthase		-0.0203252	0.926625	0.974951		-0.170961	0.435846	0.905396		0.150636	0.472427	0.999685
1.12.1.3	Hydrogen dehydrogenase (NADP(+))		-0.0109043	0.927264	0.975032		0.0541304	0.648116	0.921159		-0.0650347	0.566316	0.999685
3.2.2.23	DNA-formamidopyrimidine glycosylase		-0.0215244	0.930232	0.977198		0.105295	0.666203	0.927084		-0.126819	0.586847	0.999685
3.2.1.81	Beta-agarase		0.054708	0.930524	0.977198		-0.0983958	0.874453	0.978192		0.153104	0.797024	0.999685
4.1.1.31	Phosphoenolpyruvate carboxylase		-0.0311927	0.931014	0.977198		-0.278466	0.4369	0.905396		0.247273	0.470012	0.999685
1.1.1.61	4-hydroxybutyrate dehydrogenase		-0.0157074	0.932583	0.977918		-0.159077	0.388956	0.905396		0.14337	0.416473	0.999685
1.3.5.2	Dihydroorotate dehydrogenase (quinone)		-0.0207576	0.932826	0.977918		-0.101318	0.678593	0.931413		0.0805609	0.730258	0.999685
2.7.1.74	Deoxycytidine kinase		0.0501968	0.935584	0.979625		-0.679954	0.271585	0.905396		0.730151	0.217169	0.999685
2.7.1.76	Deoxyadenosine kinase		0.0501968	0.935584	0.979625		-0.679954	0.271585	0.905396		0.730151	0.217169	0.999685
3.1.4.52	Cyclic-guanylate-specific phosphodiesterase		-0.0355864	0.936215	0.979694		0.048775	0.911991	0.992721		-0.0843614	0.841484	0.999685
2.4.1.336	Monoglucosyldiacylglycerol synthase		-0.0392909	0.938181	0.980451		0.616666	0.221939	0.905396		-0.655957	0.174481	0.999685
3.4.17.14	Zinc D-Ala-D-Ala carboxypeptidase		0.0118048	0.939121	0.980451		-0.0779801	0.611438	0.915625		0.0897849	0.540681	0.999685
6.3.2.45	diaminoheptanedioate ligase		-0.0225908	0.939431	0.980451		-0.325279	0.271895	0.905396		0.302688	0.284668	0.999685
2.7.1.196	phosphotransferase		0.0149976	0.940761	0.980451		-0.25372	0.207267	0.905396		0.268718	0.162708	0.999685
2.7.1.205	Protein-N(pi)-phosphohistidine--D-cellobiose phosphotransferase		0.0149976	0.940761	0.980451		-0.25372	0.207267	0.905396		0.268718	0.162708	0.999685
2.5.1.46	Deoxyhypusine synthase		-0.0383877	0.942251	0.980451		0.116055	0.825356	0.958702		-0.154443	0.758696	0.999685
2.5.1.30	Heptaprenyl diphosphate synthase		-0.00882751	0.942913	0.980451		-0.066249	0.58844	0.910471		0.0574215	0.623591	0.999685
1.3.3.15	Coproporphyrinogen III oxidase (coproporphyrin-forming)		-0.0374228	0.943253	0.980451		-0.844341	0.10817	0.905396		0.806918	0.108208	0.999685
1.3.3.4	Protoporphyrinogen oxidase		-0.0374228	0.943253	0.980451		-0.844341	0.10817	0.905396		0.806918	0.108208	0.999685
3.4.21.96	Lactocepin		-0.0177156	0.943402	0.980451		-0.154463	0.533235	0.905396		0.136747	0.563788	0.999685
3.5.4.28	S-adenosylhomocysteine deaminase		0.00919801	0.94372	0.980451		-0.0130933	0.919342	0.992721		0.0222913	0.856868	0.999685
3.5.4.31	S-methyl-5'-thioadenosine deaminase		0.00919801	0.94372	0.980451		-0.0130933	0.919342	0.992721		0.0222913	0.856868	0.999685
2.3.1.35	Glutamate N-acetyltransferase		-0.00860428	0.945983	0.982215		-0.0693754	0.582316	0.909123		0.0607711	0.614157	0.999685
1.14.15.20	Heme oxygenase (biliverdin-producing, ferredoxin)		-0.040111	0.946788	0.982463		-0.636318	0.28757	0.905396		0.596207	0.297107	0.999685
2.1.1.113	Site-specific DNA-methyltransferase (cytosine-N(4)-specific)		-0.0123803	0.948456	0.982504		0.285906	0.134958	0.905396		-0.298286	0.103156	0.999685
2.7.7.77	Molybdenum cofactor guanylyltransferase		0.0116764	0.948671	0.982504		-0.0573107	0.750248	0.941018		0.0689871	0.68855	0.999685
1.18.6.1	Nitrogenase		0.0111428	0.949285	0.982504		-0.128591	0.460207	0.905396		0.139734	0.401332	0.999685
2.7.7.65	Diguanylate cyclase		-0.0211864	0.94941	0.982504		-0.277876	0.402652	0.905396		0.25669	0.41854	0.999685
3.2.1.24	Alpha-mannosidase		0.0119133	0.950327	0.982504		0.0645409	0.733875	0.935542		-0.0526276	0.771761	0.999685
5.1.3.30	D-psicose 3-epimerase		-0.0172787	0.950792	0.982504		-0.22269	0.423705	0.905396		0.205411	0.440013	0.999685
5.1.3.31	D-tagatose 3-epimerase		-0.0172787	0.950792	0.982504		-0.22269	0.423705	0.905396		0.205411	0.440013	0.999685
3.5.1.78	Glutathionylspermidine amidase		-0.0347698	0.952691	0.983295		-0.131656	0.820938	0.958702		0.0968862	0.861646	0.999685
6.3.1.8	Glutathionylspermidine synthase		-0.0347698	0.952691	0.983295		-0.131656	0.820938	0.958702		0.0968862	0.861646	0.999685
4.2.1.22	Cystathionine beta-synthase		0.0115415	0.953919	0.983977		-0.0485541	0.806512	0.95539		0.0600957	0.75114	0.999685
2.4.1.187	mannosaminyltransferase		0.00772749	0.954571	0.984064		0.00377612	0.977621	0.999587		0.00395137	0.975499	0.999685
3.2.1.11	Dextranase		-0.0106732	0.955372	0.984305		-0.0746795	0.693287	0.931413		0.0640063	0.723564	0.999685
3.1.4.53	3',5'-cyclic-AMP phosphodiesterase		-0.0183071	0.958603	0.986281		0.200417	0.567262	0.905396		-0.218724	0.513728	0.999685
5.4.3.8	Glutamate-1-semialdehyde 2,1-aminomutase		-0.00853947	0.958634	0.986281		-0.0726223	0.656869	0.923901		0.0640828	0.68168	0.999685
2.7.1.197	Protein-N(pi)-phosphohistidine--D-mannitol phosphotransferase		-0.00986896	0.959255	0.986281		-0.108435	0.571983	0.905396		0.0985658	0.590916	0.999685
6.1.1.24	Glutamate--tRNA(Gln) ligase		0.00650093	0.95969	0.986281		-0.0739159	0.562901	0.905396		0.0804169	0.510311	0.999685
2.7.1.30	Glycerol kinase		-0.00580682	0.961796	0.986281		-0.0787517	0.513238	0.905396		0.0729449	0.526304	0.999685
5.4.2.10	Phosphoglucosamine mutase		0.00605288	0.962924	0.986281		-0.0824739	0.523798	0.905396		0.0885268	0.474158	0.999685
3.2.1.136	Glucuronoarabinoxylan endo-1,4-beta-xylanase		-0.0150388	0.963325	0.986281		-0.246204	0.448863	0.905396		0.231165	0.456883	0.999685
1.12.7.2	Ferredoxin hydrogenase		0.00752316	0.963629	0.986281		-0.0772211	0.637386	0.91938		0.0847443	0.588439	0.999685
4.4.1.11	Methionine gamma-lyase		-0.00972505	0.964046	0.986281		-0.000806218	0.996995	0.999587		-0.0089188	0.965236	0.999685
2.4.1.329	Sucrose 6(F)-phosphate phosphorylase		0.00954877	0.964137	0.986281		-0.175172	0.406797	0.905396		0.184721	0.360275	0.999685
5.3.2.6	2-hydroxymuconate tautomerase		0.0224684	0.964846	0.986281		0.333623	0.510131	0.905396		-0.311155	0.520398	0.999685
3.4.17.11	Glutamate carboxypeptidase		-0.0119506	0.965204	0.986281		-0.344961	0.206538	0.905396		0.333011	0.202069	0.999685
2.1.1.207	tRNA (cytidine(34)-2'-O)-methyltransferase		0.00533095	0.96602	0.986281		-0.0729936	0.557064	0.905396		0.0783246	0.509849	0.999685
2.7.1.167	D-glycero-beta-D-manno-heptose-7-phosphate kinase		0.0160565	0.966393	0.986281		0.356661	0.346856	0.905396		-0.340604	0.347259	0.999685
2.7.7.70	D-glycero-beta-D-manno-heptose 1-phosphate adenylyltransferase		0.0160565	0.966393	0.986281		0.356661	0.346856	0.905396		-0.340604	0.347259	0.999685
2.7.7.40	D-ribitol-5-phosphate cytidylyltransferase		-0.00669495	0.966653	0.986281		-0.26436	0.0988227	0.905396		0.257665	0.0924339	0.999685
5.3.99.11	2-keto-myo-inositol isomerase		0.0121531	0.966953	0.986281		-0.118437	0.684255	0.931413		0.13059	0.639024	0.999685
3.1.3.16	Protein-serine/threonine phosphatase		0.00503052	0.968333	0.986935		-0.0627072	0.618263	0.916186		0.0677377	0.573379	0.999685
3.6.3.21	Transferred entry 7.4.2.1		-0.00494617	0.968732	0.986935		-0.0557419	0.65639	0.923901		0.0507958	0.671418	0.999685
2.6.1.82	Putrescine--2-oxoglutarate transaminase		0.0115046	0.969737	0.987379		-0.233278	0.439023	0.905396		0.244783	0.395728	0.999685
2.7.7.85	Diadenylate cyclase		0.00462508	0.971233	0.98777		-0.0610832	0.631499	0.917423		0.0657083	0.589399	0.999685
2.7.7.71	D-glycero-alpha-D-manno-heptose 1-phosphate guanylyltransferase		-0.00630861	0.971259	0.98777		0.00543103	0.975066	0.999587		-0.0117396	0.943648	0.999685
5.3.1.22	Hydroxypyruvate isomerase		-0.00779317	0.972262	0.98821		-0.194048	0.383995	0.905396		0.186255	0.381989	0.999685
2.8.1.4	tRNA uracil 4-sulfurtransferase		0.00432641	0.972924	0.988304		-0.0746177	0.555657	0.905396		0.0789441	0.514291	0.999685
3.4.23.52	Preflagellin peptidase		0.0115868	0.974867	0.989698		-0.440814	0.229044	0.905396		0.452401	0.196794	0.999685
3.5.4.40	Aminodeoxyfutalosine deaminase		-0.0038189	0.97588	0.990147		-0.000854355	0.994562	0.999587		-0.0029645	0.980259	0.999685
3.5.4.13	dCTP deaminase		0.00751788	0.977746	0.990708		-0.181534	0.497859	0.905396		0.189052	0.460264	0.999685
2.4.1.12	Cellulose synthase (UDP-forming)		-0.0118152	0.977774	0.990708		-0.150444	0.720841	0.931413		0.138629	0.73046	0.999685
5.3.1.23	S-methyl-5-thioribose-1-phosphate isomerase		-0.00390616	0.978341	0.990708		0.0258544	0.856325	0.969718		-0.0297606	0.827397	0.999685
2.3.1.15	Glycerol-3-phosphate 1-O-acyltransferase		0.00335221	0.978716	0.990708		-0.0448819	0.718998	0.931413		0.0482341	0.68583	0.999685
3.2.1.86	6-phospho-beta-glucosidase		0.00385027	0.979385	0.990806		-0.140092	0.34466	0.905396		0.143943	0.309874	0.999685
1.1.1.336	UDP-N-acetyl-D-mannosamine dehydrogenase		0.00696015	0.980521	0.991378		0.109135	0.699787	0.931413		-0.102175	0.705637	0.999685
2.7.3.9	Phosphoenolpyruvate--protein phosphotransferase		0.00319593	0.981239	0.991525		-0.077309	0.566863	0.905396		0.0805049	0.532738	0.999685
3.2.1.133	Glucan 1,4-alpha-maltohydrolase		-0.00314341	0.982684	0.991577		-0.105408	0.46401	0.905396		0.102264	0.457328	0.999685
3.2.1.54	Cyclomaltodextrinase		-0.00314341	0.982684	0.991577		-0.105408	0.46401	0.905396		0.102264	0.457328	0.999685
2.7.7.73	Sulfur carrier protein ThiS adenylyltransferase		-0.0030434	0.983004	0.991577		-0.107211	0.450258	0.905396		0.104168	0.442816	0.999685
2.1.1.217	tRNA (adenine(22)-N(1))-methyltransferase		0.00250406	0.984432	0.99244		-0.0759667	0.551227	0.905396		0.0784708	0.519619	0.999685
1.4.1.3	Glutamate dehydrogenase (NAD(P)(+))		-0.00229047	0.985636	0.99259		-0.0629432	0.618359	0.916186		0.0606527	0.615491	0.999685
2.7.1.218	Fructoselysine 6-kinase		0.0036222	0.985725	0.99259		-0.0486036	0.80887	0.955987		0.0522258	0.785682	0.999685
3.4.19.1	Acylaminoacyl-peptidase		0.00787103	0.986753	0.993049		-0.491292	0.29785	0.905396		0.499163	0.268629	0.999685
2.7.1.146	ADP-specific phosphofructokinase		0.00873196	0.988926	0.994083		0.766124	0.221743	0.905396		-0.757392	0.206413	0.999685
2.7.1.147	ADP-specific glucokinase		0.00873196	0.988926	0.994083		0.766124	0.221743	0.905396		-0.757392	0.206413	0.999685
3.8.1.5	Haloalkane dehalogenase		-0.00519498	0.989828	0.994413		-0.128136	0.7514	0.941018		0.122941	0.750477	0.999685
3.4.21.116	SpoIVB peptidase		0.0013326	0.99162	0.995637		-0.0659336	0.60079	0.915625		0.0672662	0.576519	0.999685
4.2.1.113	o-succinylbenzoate synthase		0.00361138	0.992372	0.995816		0.270725	0.470822	0.905396		-0.267114	0.456654	0.999685
1.3.99.33	Urocanate reductase		0.00158995	0.994367	0.996781		-0.0791749	0.72324	0.931632		0.0807649	0.705478	0.999685
1.5.1.51	N-((2S)-2-amino-2-carboxyethyl)-L-glutamate dehydrogenase		0.00150199	0.994511	0.996781		-0.175857	0.417841	0.905396		0.177359	0.392711	0.999685
2.1.1.226	23S rRNA (cytidine(1920)-2'-O)-methyltransferase		0.000681639	0.995632	0.996781		-0.0612199	0.620513	0.916402		0.0619016	0.60045	0.999685
2.1.1.227	16S rRNA (cytidine(1409)-2'-O)-methyltransferase		0.000681639	0.995632	0.996781		-0.0612199	0.620513	0.916402		0.0619016	0.60045	0.999685
1.1.2.4	D-lactate dehydrogenase (cytochrome)		-0.00214485	0.996294	0.996869		0.0483486	0.915982	0.992721		-0.0504934	0.908229	0.999685
2.5.1.39	4-hydroxybenzoate polyprenyltransferase		0.000885221	0.997138	0.997138		0.264443	0.281874	0.905396		-0.263557	0.261942	0.999685

## Sheet: S2_Alpha Diversity
Sample size n= 37
	Early onset vs late onset		Long duration vs short duration		Sensory-motor vs motor phenotype		Association with IRLSS score		Association with ISI score		Association with PSQI score
	slope	pValue	slope	pValue	slope	pValue	slope	pValue	slope	pValue	slope	pValue
Shannon	0.253	0.049	0.309	0.01	-0.228	0.049	-0.044	0.622	0.003	0.776	-0.013	0.365
Simpson	0.008	0.062	0.008	0.04	-0.009	0.021	0	0.768	0	0.473	0	0.702
Chao	52.286	0.028	58.591	0.008	-27.979	0.203	-0.634	0.651	-0.549	0.8	-3.927	0.166
Observed	52.711	0.032	67.046	0.003	-11.521	0.617	-1.199	0.408	-1.1	0.62	-3.788	0.195

[truncated: 7 more sheets: S2_Beta Diversity, S2_iRLS_Genus, S3_Phylum, S3_Family, S3_Genus, S4_iRLS, S4_INS]
